# Supplementary material for: Genome-Wide Association Study of Alzheimer’s Disease Brain Imaging Biomarkers and Neuropsychological Phenotypes in the European Medical Information Framework for Alzheimer’s Disease Multimodal Biomarker Discovery Dataset
Source: Front Aging Neurosci. 2022 Mar 21;14:840651. doi: 10.3389/fnagi.2022.840651 (PMC8979334; doi:10.3389/fnagi.2022.840651)
Supplement: Supplementary file 2 [file Data_Sheet_2.xlsx]

## Sheet: MMSE_Baseline
Supplementary Table 1. Top (P<1x10-5) results from GWAS analyses of MMSE-Baseline data in EMIF-AD MBD dataset.
ID	chr	pos	noneffectAllele	effectAllele	data_MAF	gnomAD_MAF	N	BETA	SE	T_STAT	PVALUE	Genotyped
rs2122118	2	207252439	A	G	0.0223676	0.0347	867	-2.82266	0.470983	-5.99312	3.02694e-09	Imputed
rs78191925	18	13174467	G	A	0.0374762	0.0304	867	-2.04135	0.377013	-5.41452	7.97923e-08	Imputed
rs13034801	2	24476157	C	T	0.0294123	0.0282	867	-2.17348	0.405882	-5.35495	1.09918e-07	Genotyped
rs13402899	2	24412845	T	C	0.033697	0.0358	867	-2.01336	0.383714	-5.24703	1.94842e-07	Imputed
rs17453735	8	119021527	G	A	0.0230424	0.0315	867	-2.62004	0.501275	-5.22675	2.16719e-07	Imputed
rs74553962	8	69677480	G	T	0.0575849	0.0694	867	-1.65035	0.320707	-5.14598	3.29943e-07	Imputed
rs17056112	8	26720515	G	A	0.026583	0.0119	867	-2.13024	0.416895	-5.10977	3.97612e-07	Genotyped
rs146706645	1	199505900	C	T	0.0213125	0.0152	867	-2.5403	0.498683	-5.09402	4.31067e-07	Imputed
rs115212412	1	92009789	T	G	0.0213839	0.0186	867	-2.45261	0.482557	-5.08253	4.5718e-07	Genotyped
rs147968201	1	199502207	T	C	0.0213161	0.0163	867	-2.5207	0.496473	-5.07721	4.6978e-07	Imputed
rs9979250	21	40283733	C	T	0.0433378	0.0499	867	-1.74734	0.347311	-5.03106	5.94085e-07	Genotyped
rs76580973	13	52724702	C	T	0.0207791	0.0282	867	-2.46524	0.491523	-5.0155	6.42754e-07	Genotyped
rs76002439	8	26733945	T	C	0.0259979	0.013	867	-2.14713	0.42849	-5.01092	6.57799e-07	Imputed
rs114741725	1	91931975	T	C	0.0201393	0.0163	867	-2.59206	0.518768	-4.99656	7.07205e-07	Imputed
rs146326211	22	25249634	C	T	0.031725	0.037	867	-2.09605	0.423315	-4.95152	8.86482e-07	Imputed
rs114919286	1	199469217	G	A	0.0213402	0.0164	867	-2.33726	0.472199	-4.94972	8.94468e-07	Genotyped
rs12040601	1	199578680	G	A	0.484227	0.4751	867	-0.737825	0.149364	-4.93978	9.39981e-07	Imputed
rs184756496	13	52697042	C	T	0.0204514	0.0282	867	-2.47455	0.501614	-4.93317	9.71442e-07	Imputed
rs142278477	16	79306783	T	C	0.0282392	0.0195	867	-2.34804	0.476927	-4.92327	1.02051e-06	Imputed
rs138360124	2	207227850	C	T	0.0259676	0.0392	867	-2.13437	0.438539	-4.86699	1.34814e-06	Imputed
rs13291423	9	133870772	G	C	0.186089	0.231	867	-0.946378	0.194822	-4.85767	1.41138e-06	Imputed
rs4642714	9	109508208	G	A	0.181766	0.1641	867	-0.895948	0.184675	-4.85149	1.45482e-06	Imputed
rs300229	5	162745068	T	C	0.0317769	0.0337	867	-2.15717	0.445044	-4.8471	1.48649e-06	Imputed
rs138059385	2	207215624	T	C	0.0255925	0.0381	867	-2.13939	0.442534	-4.83442	1.58177e-06	Imputed
rs76942176	4	101037555	C	G	0.0235386	0.0369	867	-2.27909	0.471972	-4.82886	1.62537e-06	Imputed
rs138866512	2	26119689	G	A	0.0516437	0.059	867	-1.60818	0.333082	-4.82818	1.63081e-06	Imputed
rs1668781	2	98684107	T	C	0.073569	0.0889	867	-1.33499	0.276683	-4.82499	1.65636e-06	Imputed
rs6825575	4	101033202	G	A	0.0236913	0.037	867	-2.27649	0.472126	-4.82178	1.68256e-06	Imputed
rs79522806	1	199471120	C	T	0.0219243	0.0175	867	-2.25433	0.467906	-4.81791	1.71461e-06	Imputed
rs35483255	9	133871457	C	T	0.182615	0.231	867	-0.945511	0.196337	-4.81575	1.73284e-06	Imputed
rs6846880	4	101029295	G	A	0.0237784	0.038	867	-2.27188	0.472255	-4.81071	1.7759e-06	Imputed
rs7837147	8	81283316	A	C	0.026248	0.0315	867	-2.27488	0.474046	-4.79886	1.88132e-06	Imputed
rs56408150	2	26055582	T	A	0.0547782	0.0587	867	-1.52523	0.318837	-4.78375	2.02454e-06	Imputed
rs62297850	4	47429402	C	T	0.0363533	0.039	867	-1.79481	0.377778	-4.75095	2.37229e-06	Imputed
rs111780341	X	28595657	C	T	0.025	0.027	867	-2.00903	0.425431	-4.72235	2.72188e-06	Imputed
rs3856806	3	12475557	C	T	0.109385	0.1302	867	1.05493	0.223832	4.71304	2.84597e-06	Genotyped
rs12970449	18	60750277	G	A	0.032862	0.0315	867	-1.85844	0.394652	-4.70906	2.90072e-06	Imputed
rs13289605	9	133869943	A	G	0.156758	0.1924	867	-1.00921	0.214537	-4.70413	2.9699e-06	Imputed
rs7236610	18	60751323	T	C	0.032895	0.0315	867	-1.85376	0.394176	-4.70288	2.98772e-06	Genotyped
rs10739227	9	109495224	C	T	0.188829	0.167	867	-0.821936	0.175167	-4.69231	3.14226e-06	Imputed
rs12467486	2	64794437	T	C	0.0215032	0.0174	867	-2.26729	0.483761	-4.6868	3.22575e-06	Genotyped
rs1991426	10	88066536	C	A	0.072343	0.0672	867	-1.26624	0.270243	-4.68556	3.24488e-06	Imputed
rs13405045	2	24489614	A	G	0.0421577	0.0408	867	-1.59895	0.341719	-4.67915	3.34546e-06	Imputed
rs75144198	11	97947533	G	A	0.0406087	0.0423	867	-1.78197	0.381198	-4.67465	3.41763e-06	Imputed
rs10978621	9	109514943	C	G	0.199975	0.1804	867	-0.824527	0.176828	-4.66288	3.61404e-06	Imputed
rs7874665	9	109514095	G	A	0.200068	0.1783	867	-0.821995	0.176438	-4.65884	3.68396e-06	Imputed
rs2172111	9	109513291	G	T	0.200043	0.1765	867	-0.820758	0.176277	-4.65607	3.73256e-06	Imputed
rs1979656	9	109513278	C	T	0.200056	0.1779	867	-0.82051	0.176254	-4.65528	3.74653e-06	Imputed
rs188536932	X	136986575	C	T	0.026	0.03	867	-2.06548	0.444208	-4.64982	3.84465e-06	Imputed
rs6477543	9	109511002	T	A	0.200229	0.1779	867	-0.816644	0.175673	-4.64866	3.86575e-06	Imputed
rs10759195	9	109509402	C	T	0.200217	0.1779	867	-0.813846	0.175308	-4.64238	3.98222e-06	Imputed
rs148260947	X	100598894	C	G	0.029	0.028	867	-1.55591	0.335507	-4.63749	4.07523e-06	Imputed
rs62297847	4	47412721	G	T	0.034692	0.039	867	-1.75663	0.379047	-4.63434	4.13617e-06	Genotyped
rs150081951	16	79310244	T	G	0.029537	0.0195	867	-2.18402	0.472124	-4.62594	4.30323e-06	Imputed
rs62154921	2	98779439	G	T	0.0542019	0.0564	867	-1.41307	0.305658	-4.62302	4.3626e-06	Genotyped
rs6671911	1	183718836	G	A	0.0906858	0.077	867	-1.1642	0.251998	-4.61989	4.42742e-06	Imputed
rs11244232	9	133868622	C	G	0.187303	0.2321	867	-0.884654	0.191497	-4.61968	4.43175e-06	Imputed
rs12888189	14	74653636	G	T	0.0298654	0.0293	867	-1.94677	0.421532	-4.61831	4.4603e-06	Imputed
rs5763138	22	29717716	G	A	0.46362	0.4739	867	-0.651651	0.141113	-4.61794	4.46807e-06	Imputed
rs6477542	9	109507432	C	T	0.188152	0.1692	867	-0.824005	0.178616	-4.61329	4.56693e-06	Imputed
rs7036275	9	109506245	G	T	0.188193	0.1681	867	-0.822191	0.178338	-4.6103	4.63144e-06	Imputed
rs149744788	X	100586638	G	A	0.03	0.032	867	-1.49785	0.324893	-4.6103	4.63145e-06	Imputed
rs9503348	6	2961042	T	G	0.371904	0.3329	867	-0.657655	0.142869	-4.60321	4.78809e-06	Imputed
rs72801809	2	26018880	T	C	0.0538987	0.0586	867	-1.46392	0.318336	-4.59865	4.89136e-06	Imputed
rs12879392	14	74634230	A	C	0.0305968	0.0293	867	-1.89862	0.413025	-4.59688	4.93227e-06	Imputed
rs7453765	6	2959828	G	A	0.371932	0.3319	867	-0.655074	0.14254	-4.59574	4.95858e-06	Imputed
rs10494565	1	183667908	T	C	0.091132	0.0781	867	-1.14365	0.248866	-4.59543	4.96567e-06	Imputed
rs3799198	6	2959974	T	C	0.37192	0.3319	867	-0.655046	0.142553	-4.5951	4.9734e-06	Imputed
rs10911417	1	183667375	A	C	0.0911188	0.0781	867	-1.14344	0.24884	-4.59507	4.97414e-06	Genotyped
rs12092963	1	183671821	C	T	0.0911251	0.0781	867	-1.14332	0.249042	-4.59086	5.07308e-06	Imputed
rs9501902	6	2960992	G	A	0.372248	0.3315	867	-0.655881	0.142924	-4.58903	5.11664e-06	Imputed
rs12096023	1	183674209	C	T	0.0911315	0.0781	867	-1.14311	0.249115	-4.58866	5.1254e-06	Imputed
rs1174683	1	183650428	A	G	0.090909	0.077	867	-1.15036	0.250708	-4.58845	5.13059e-06	Imputed
rs10911419	1	183675931	G	A	0.0911497	0.0781	867	-1.14314	0.249176	-4.58767	5.14928e-06	Imputed
rs1174684	1	183650701	A	G	0.090907	0.077	867	-1.15	0.250674	-4.58764	5.15005e-06	Imputed
rs7656509	4	176651844	C	T	0.0764996	0.0869	867	-1.18482	0.258302	-4.58695	5.16654e-06	Imputed
rs6924316	6	2953770	T	C	0.37202	0.3293	867	-0.647425	0.141161	-4.58643	5.17927e-06	Imputed
rs7685659	4	176651926	T	G	0.0764968	0.0868	867	-1.18462	0.258291	-4.58639	5.18016e-06	Imputed
rs113498739	X	28540023	C	T	0.023	0.028	867	-1.8675	0.407268	-4.58544	5.20333e-06	Imputed
rs17774176	20	1792416	C	G	0.0420102	0.0499	867	-1.79921	0.392537	-4.58355	5.24928e-06	Imputed
rs77461455	1	183736952	G	A	0.0896411	0.077	867	-1.18166	0.257882	-4.58217	5.2832e-06	Imputed
rs189460112	2	62643902	T	C	0.0200219	0.0168	867	-2.34909	0.513025	-4.57889	5.3647e-06	Imputed
rs16861502	1	183685414	A	G	0.0911649	0.0781	867	-1.14185	0.249431	-4.57783	5.39134e-06	Imputed
rs10494566	1	183690467	G	A	0.0911984	0.0781	867	-1.1406	0.24951	-4.57138	5.55588e-06	Imputed
rs911540	6	2958584	C	T	0.371569	0.3308	867	-0.648459	0.14197	-4.5676	5.65479e-06	Imputed
rs6681332	1	183693410	A	G	0.0911887	0.0781	867	-1.13925	0.249532	-4.56553	5.70951e-06	Imputed
rs6673065	1	183694212	T	C	0.0911876	0.0783	867	-1.13907	0.249538	-4.5647	5.73146e-06	Imputed
rs6660434	1	183694248	G	A	0.0911881	0.0781	867	-1.13903	0.249538	-4.56456	5.73523e-06	Imputed
rs4740392	9	133864946	G	A	0.165205	0.2061	867	-0.836531	0.183444	-4.56014	5.85436e-06	Genotyped
rs4959749	6	2957213	G	A	0.371556	0.3308	867	-0.645869	0.14167	-4.55896	5.88662e-06	Imputed
rs145334491	13	53197591	T	G	0.0244481	0.0325	867	-2.14361	0.470314	-4.55783	5.91756e-06	Imputed
rs10494567	1	183700018	T	C	0.0912205	0.0781	867	-1.13694	0.249541	-4.5561	5.96532e-06	Imputed
rs78729755	13	53312224	T	C	0.0225626	0.0292	867	-2.28267	0.501205	-4.55437	6.01345e-06	Imputed
rs12075254	1	183703612	C	T	0.0912309	0.0781	867	-1.13512	0.249505	-4.54949	6.15129e-06	Imputed
rs1926829	1	183712545	G	T	0.0916651	0.0781	867	-1.13088	0.248831	-4.54479	6.28688e-06	Imputed
rs11805639	1	183717696	A	G	0.0913769	0.0786	867	-1.13995	0.250862	-4.54414	6.30586e-06	Imputed
rs10797906	1	183725121	C	T	0.0909308	0.0782	867	-1.15155	0.253984	-4.53393	6.61105e-06	Imputed
rs328570	2	22293531	C	T	0.0348175	0.0283	867	-1.69242	0.373383	-4.53267	6.64972e-06	Imputed
rs328546	2	22297953	C	T	0.0348143	0.0263	867	-1.68909	0.373283	-4.52496	6.89102e-06	Imputed
rs75905300	4	101048171	A	T	0.0249771	0.039	867	-2.05508	0.454199	-4.52462	6.90175e-06	Imputed
rs115892644	4	101047465	G	T	0.0250885	0.0401	867	-2.05517	0.454241	-4.52439	6.90905e-06	Imputed
rs2339406	2	22296319	C	T	0.0348158	0.0274	867	-1.68803	0.373101	-4.52433	6.9109e-06	Imputed
rs78990490	4	101046947	T	A	0.0251168	0.0401	867	-2.05526	0.454406	-4.52295	6.95512e-06	Imputed
rs2148623	1	183749506	G	A	0.0882394	0.077	867	-1.18045	0.261447	-4.51506	7.21279e-06	Imputed
rs10737248	1	183733331	G	T	0.0904809	0.0781	867	-1.15728	0.256383	-4.51389	7.25204e-06	Imputed
rs12507686	4	101042058	G	T	0.0252117	0.0401	867	-2.05431	0.45513	-4.51367	7.2591e-06	Imputed
rs328560	2	22289729	A	G	0.035009	0.0265	867	-1.67974	0.372198	-4.51303	7.28069e-06	Imputed
rs328565	2	22291260	A	C	0.0350536	0.0291	867	-1.67832	0.372008	-4.51151	7.33172e-06	Imputed
rs328563	2	22290819	G	A	0.0350669	0.0269	867	-1.67771	0.371938	-4.51072	7.35852e-06	Imputed
rs6677040	1	183732549	A	C	0.0908106	0.0781	867	-1.15519	0.256218	-4.50863	7.42978e-06	Imputed
rs328564	2	22291137	A	G	0.0350819	0.0258	867	-1.67631	0.37187	-4.50779	7.45858e-06	Imputed
rs7672312	4	101038904	A	G	0.0253366	0.0401	867	-2.05139	0.455494	-4.50367	7.60132e-06	Imputed
rs328557	2	22287947	T	G	0.0351381	0.0284	867	-1.67218	0.371563	-4.50038	7.71694e-06	Imputed
rs117356044	14	37833308	C	T	0.0220672	0.0195	867	-2.48072	0.551437	-4.49865	7.77864e-06	Imputed
rs585953	2	22284370	C	T	0.0352376	0.0283	867	-1.67	0.371243	-4.4984	7.78775e-06	Imputed
rs143819596	16	88826975	C	T	0.0256509	0.0325	867	-2.09871	0.466687	-4.49704	7.83623e-06	Imputed
rs10797908	1	183738142	C	A	0.0901995	0.0781	867	-1.15859	0.257664	-4.49651	7.85553e-06	Imputed
rs328554	2	22286340	C	T	0.035228	0.0275	867	-1.66794	0.370944	-4.49648	7.85655e-06	Imputed
rs401045	2	22283821	C	T	0.0352327	0.0283	867	-1.66749	0.370882	-4.496	7.87403e-06	Imputed
rs10797909	1	183738154	A	C	0.0901897	0.0781	867	-1.15855	0.257707	-4.4956	7.88833e-06	Imputed
rs446052	2	22283148	T	C	0.0352628	0.0274	867	-1.66594	0.370655	-4.49458	7.92536e-06	Imputed
rs79224262	14	37855024	G	T	0.021906	0.02	867	-2.49045	0.55425	-4.49337	7.96964e-06	Imputed
rs77930629	15	81179074	C	T	0.0282024	0.0239	867	-1.90735	0.424716	-4.49088	8.06111e-06	Genotyped
rs401969	2	22283710	T	C	0.0353208	0.0283	867	-1.66251	0.370283	-4.48985	8.09926e-06	Imputed
rs78751155	14	37844554	C	T	0.0216656	0.0185	867	-2.4781	0.552243	-4.48734	8.19313e-06	Imputed
rs117802420	6	106836526	A	G	0.0300303	0.0229	867	-1.83812	0.409813	-4.48527	8.27136e-06	Imputed
rs116846160	7	125343616	C	T	0.0294305	0.0163	867	-1.86558	0.416099	-4.48349	8.33877e-06	Genotyped
rs7751512	6	2966681	C	T	0.370358	0.3333	867	-0.644658	0.143788	-4.48341	8.34201e-06	Imputed
rs437834	2	22280628	A	G	0.0354184	0.0282	867	-1.65656	0.369538	-4.48278	8.36612e-06	Imputed
rs17647697	7	130302087	A	C	0.0306314	0.0184	867	-1.83924	0.410466	-4.48087	8.43976e-06	Genotyped
rs428773	2	22279800	G	A	0.0354411	0.0282	867	-1.65433	0.369361	-4.47889	8.51656e-06	Imputed
rs141871188	2	62657623	A	G	0.0208086	0.0164	867	-2.25508	0.503841	-4.47577	8.63869e-06	Imputed
rs2918982	2	22278686	T	C	0.0354953	0.0298	867	-1.65111	0.3689	-4.47576	8.63935e-06	Imputed
rs2860211	2	22278621	A	G	0.0354987	0.0218	867	-1.65037	0.368867	-4.47415	8.70299e-06	Imputed
rs35568004	14	74619867	G	T	0.0300357	0.0293	867	-1.84583	0.412728	-4.47227	8.77828e-06	Genotyped
rs2236277	6	2959513	C	T	0.370651	0.3265	867	-0.640935	0.143432	-4.46856	8.9284e-06	Imputed
rs78517061	14	37876317	T	C	0.0215362	0.0185	867	-2.47086	0.553563	-4.46356	9.13447e-06	Imputed
rs72817745	2	98727938	C	T	0.0523542	0.0566	867	-1.41343	0.316683	-4.46323	9.14816e-06	Imputed
rs174765	22	29727866	T	C	0.454502	0.4653	867	-0.630933	0.141372	-4.46293	9.16056e-06	Imputed
rs328508	2	22274537	C	T	0.03559	0.0283	867	-1.64192	0.368125	-4.46023	9.27406e-06	Imputed
rs16982102	X	22573605	G	C	0.025	0.023	867	-2.14355	0.480746	-4.45879	9.33548e-06	Imputed
rs328518	2	22274103	G	A	0.0356061	0.0282	867	-1.64092	0.368063	-4.45826	9.35783e-06	Imputed
rs68159267	14	74408006	G	A	0.0294868	0.0293	867	-1.85171	0.415361	-4.45806	9.36631e-06	Imputed
rs12502597	4	119931708	T	C	0.151758	0.1514	867	-0.889023	0.199429	-4.45784	9.37596e-06	Imputed
rs4551412	8	91357816	C	A	0.0355811	0.0282	867	-1.59598	0.358127	-4.45645	9.43524e-06	Imputed
rs4422814	8	91357760	C	A	0.0355789	0.0291	867	-1.59581	0.358139	-4.45583	9.46213e-06	Imputed
rs78957268	4	176594306	G	A	0.0533819	0.0656	867	-1.34076	0.300989	-4.45451	9.51938e-06	Imputed
rs74319387	15	81178338	G	A	0.0282319	0.0239	867	-1.91247	0.429608	-4.45166	9.64363e-06	Imputed
rs76834853	14	37885731	A	G	0.0214903	0.0184	867	-2.46253	0.553679	-4.44757	9.82471e-06	Imputed
rs383839	2	22314523	C	T	0.0354433	0.0283	867	-1.64108	0.369208	-4.44486	9.94635e-06	Imputed
rs435511	2	22314363	T	A	0.0354507	0.0282	867	-1.641	0.369204	-4.44469	9.95412e-06	Imputed
rs417634	2	22318111	A	T	0.0352864	0.0284	867	-1.64123	0.369262	-4.44462	9.95732e-06	Imputed
rs430047	2	22318626	G	A	0.0352599	0.0285	867	-1.64102	0.369263	-4.44404	9.98357e-06	Imputed
rs328525	2	22308177	T	G	0.0356252	0.0284	867	-1.6383	0.368676	-4.44372	9.99805e-06	Imputed

## Sheet: MMSE_Longitudinal
Supplementary Table 2. Top (P<1x10-5) results from GWAS analyses of MMSE-Longitudinal data in EMIF-AD MBD dataset.																																Supplementary Table 1. Top (P<1x10-5) results from GWAS analyses ofMMSE-Baseline in EMIF-AD MBD dataset.																Supplementary Table 1. Top (P<1x10-5) results from GWAS analyses ofMMSE-Baseline in EMIF-AD MBD dataset.
ID	chr	pos	noneffectAllele	effectAllele	data_MAF	gnomAD_MAF	N	BETA	SE	T_STAT	PVALUE	Genotyped
rs74381761	8	9389761	G	C	0.0479576	0.0456	520	-0.0845285	0.0147974	-5.71238	1.89151e-08	Imputed
rs41349846	11	1080576	G	A	0.10583	0.0976	520	-0.057833	0.0106687	-5.42082	9.15374e-08	Imputed
rs111359946	10	13830465	G	C	0.0281915	0.0184	520	-0.116176	0.0215451	-5.39223	1.06449e-07	Imputed
rs11245926	11	1080164	G	A	0.111273	0.1052	520	-0.0568137	0.010544	-5.38827	1.08691e-07	Imputed
rs2560693	5	115354202	T	A	0.03271	0.038	520	-0.102846	0.019248	-5.34319	1.37686e-07	Imputed
rs117665219	8	1890641	G	A	0.0318701	0.0315	520	-0.0993708	0.0187115	-5.31067	1.63121e-07	Imputed
rs117422842	8	9758948	C	T	0.0442163	0.038	520	-0.0843017	0.0158845	-5.30715	1.66133e-07	Imputed
rs117190520	8	9667338	G	T	0.0528264	0.0477	520	-0.0754101	0.0143875	-5.24135	2.33464e-07	Imputed
rs11245925	11	1079993	G	T	0.138259	0.1182	520	-0.0503865	0.00971141	-5.18838	3.06232e-07	Imputed
rs73671059	8	1879710	G	A	0.0319629	0.0348	520	-0.0970153	0.0188637	-5.14297	3.85714e-07	Imputed
rs117940607	8	1874521	G	A	0.0316548	0.0325	520	-0.0960039	0.0188046	-5.10535	4.66366e-07	Genotyped
rs112154877	10	13829009	T	A	0.0290263	0.0195	520	-0.108844	0.0215004	-5.06242	5.78386e-07	Imputed
rs150784813	8	9396996	C	T	0.0458093	0.039	520	-0.0772132	0.0152655	-5.05801	5.91265e-07	Imputed
rs72642337	1	15542058	C	T	0.117553	0.1161	520	-0.0497073	0.00986053	-5.04104	6.43463e-07	Imputed
rs78915410	12	7564190	C	T	0.022543	0.0239	520	-0.111234	0.0221743	-5.01637	7.27345e-07	Genotyped
rs6601383	8	9724691	A	G	0.0451067	0.0358	520	-0.0772945	0.0154782	-4.99376	8.13492e-07	Genotyped
rs10098119	8	9723053	G	A	0.0549325	0.051	520	-0.0702354	0.0140829	-4.98727	8.39962e-07	Imputed
rs56797685	1	15533959	C	T	0.106988	0.1063	520	-0.053011	0.010647	-4.97898	8.75014e-07	Imputed
rs41420644	11	1082819	C	T	0.12213	0.1041	520	-0.0512575	0.0103529	-4.95104	1.00382e-06	Imputed
rs10432044	17	49871743	C	T	0.391456	0.4056	520	-0.033407	0.0068028	-4.91077	1.22212e-06	Imputed
rs12093268	1	15535257	A	G	0.116048	0.1139	520	-0.04888	0.00995939	-4.90793	1.23915e-06	Imputed
rs10432036	17	49872340	A	G	0.392776	0.4056	520	-0.033363	0.00680461	-4.903	1.26922e-06	Imputed
rs11984967	8	1875779	A	G	0.0330796	0.0369	520	-0.0897531	0.0185559	-4.8369	1.74734e-06	Imputed
rs12901507	15	33452016	T	G	0.0975309	0.0705	520	-0.0533556	0.0110721	-4.81891	1.90496e-06	Imputed
rs12268934	10	13581758	G	A	0.068867	0.0609	520	-0.0588766	0.0122458	-4.80789	2.00823e-06	Imputed
rs12331264	4	187233838	T	C	0.335934	0.3265	520	-0.0368771	0.00768426	-4.79905	2.09489e-06	Imputed
rs6568431	6	106588806	C	A	0.409078	0.4067	520	-0.0313257	0.00653213	-4.79563	2.12941e-06	Imputed
rs78641803	1	15570580	C	T	0.0975149	0.0945	520	-0.0575961	0.0120117	-4.79499	2.13593e-06	Imputed
rs11249947	8	9647757	G	A	0.0689374	0.0629	520	-0.0600882	0.0125466	-4.78922	2.19553e-06	Imputed
rs7759216	6	106588614	C	T	0.409011	0.4067	520	-0.0312828	0.00653308	-4.78837	2.20443e-06	Imputed
rs4946108	6	115968835	G	A	0.179329	0.2039	520	-0.0403988	0.00844518	-4.78365	2.25456e-06	Imputed
rs77071712	8	9646350	G	A	0.0688601	0.063	520	-0.0601186	0.0125699	-4.78274	2.26441e-06	Imputed
rs78036618	9	26923749	T	C	0.0343721	0.0228	520	-0.0836078	0.0174864	-4.78131	2.27982e-06	Genotyped
rs112189864	11	60044903	G	A	0.0334177	0.0293	520	-0.0962457	0.0201606	-4.77394	2.36116e-06	Imputed
rs76792021	6	134840631	G	A	0.0423747	0.026	520	-0.0756687	0.0158863	-4.76314	2.48551e-06	Genotyped
rs11249960	8	9662574	C	G	0.0601946	0.0531	520	-0.0650527	0.0136806	-4.75511	2.58198e-06	Imputed
rs72494270	8	9660363	A	G	0.0600937	0.0533	520	-0.0650918	0.0136969	-4.75231	2.61657e-06	Imputed
rs116638656	8	9661652	G	A	0.0601705	0.0533	520	-0.065014	0.0136823	-4.75168	2.62429e-06	Imputed
rs117484640	8	1913435	C	T	0.035269	0.0283	520	-0.0853837	0.0179705	-4.75133	2.62872e-06	Genotyped
rs75974067	8	9661379	A	G	0.0601861	0.0533	520	-0.0649928	0.0136833	-4.74978	2.64805e-06	Imputed
rs76055462	8	9660400	G	A	0.0601273	0.0533	520	-0.0649548	0.0136838	-4.74685	2.68508e-06	Imputed
rs79800731	8	9660044	T	C	0.0601061	0.0531	520	-0.0649464	0.0136838	-4.74622	2.69303e-06	Imputed
rs11249957	8	9660941	G	A	0.0600985	0.0533	520	-0.0649395	0.0136832	-4.74592	2.69695e-06	Imputed
rs11774923	8	9660890	G	C	0.060107	0.0531	520	-0.0649336	0.0136833	-4.74545	2.70288e-06	Imputed
rs59902786	8	9659541	T	A	0.0601004	0.0534	520	-0.0649118	0.0136844	-4.74349	2.72808e-06	Imputed
rs78129915	8	9658483	G	A	0.060058	0.0542	520	-0.0648941	0.013685	-4.74201	2.7473e-06	Imputed
rs10107341	8	9658001	C	G	0.0600608	0.0542	520	-0.0648682	0.0136853	-4.73999	2.77357e-06	Imputed
rs7000483	8	9657592	T	C	0.0600522	0.0531	520	-0.0648667	0.0136851	-4.73995	2.77416e-06	Imputed
rs7013004	8	9657221	G	A	0.0600486	0.05315	520	-0.0648637	0.0136867	-4.73916	2.78448e-06	Imputed
rs7012854	8	9657129	G	A	0.0600244	0.0531	520	-0.064831	0.0136858	-4.7371	2.81176e-06	Imputed
rs117233260	8	9569885	G	A	0.0558078	0.0447	520	-0.0675778	0.0142703	-4.73556	2.83227e-06	Imputed
rs6991395	8	9656926	A	T	0.060012	0.0531	520	-0.0647915	0.0136859	-4.73419	2.85064e-06	Imputed
rs11249952	8	9656595	C	G	0.0599772	0.0523	520	-0.0647731	0.0136854	-4.733	2.86678e-06	Imputed
rs11249950	8	9656445	G	A	0.0601955	0.0534	520	-0.064779	0.013687	-4.73287	2.86845e-06	Imputed
rs11249951	8	9656505	T	C	0.0599937	0.0534	520	-0.0647615	0.0136872	-4.73152	2.88677e-06	Imputed
rs2137789	8	9647164	C	A	0.059636	0.0531	520	-0.0651408	0.0137677	-4.73144	2.88794e-06	Imputed
rs10098738	8	9646703	A	T	0.0596312	0.0542	520	-0.0651546	0.0137709	-4.73132	2.88952e-06	Imputed
rs10113416	8	9655761	A	G	0.0599905	0.0534	520	-0.064745	0.0136865	-4.73059	2.8996e-06	Imputed
rs2898223	8	9647603	C	T	0.0596696	0.0531	520	-0.0650422	0.0137512	-4.72993	2.90855e-06	Imputed
rs146002600	8	9648062	T	C	0.0597099	0.0535	520	-0.0649433	0.0137334	-4.72884	2.92351e-06	Imputed
rs11779886	8	9655513	A	G	0.0600367	0.0527	520	-0.064725	0.0136873	-4.72882	2.92385e-06	Imputed
rs7835778	8	9651586	T	A	0.0597658	0.0531	520	-0.064698	0.0136842	-4.72792	2.93626e-06	Imputed
rs7018399	8	9651000	A	G	0.059724	0.0531	520	-0.0646883	0.0136824	-4.72784	2.93739e-06	Imputed
rs74724177	8	9648182	G	C	0.0596233	0.052	520	-0.0648856	0.0137259	-4.72722	2.94597e-06	Imputed
rs7832853	8	9655041	C	T	0.0599317	0.0527	520	-0.064711	0.0136899	-4.72693	2.95005e-06	Imputed
rs28712218	8	9649605	C	T	0.0597061	0.0522	520	-0.0646709	0.013688	-4.72466	2.98177e-06	Imputed
rs113163111	5	162379308	T	C	0.0366517	0.039	520	-0.0799295	0.0169347	-4.71987	3.0499e-06	Genotyped
rs7017543	8	9654173	A	C	0.0601214	0.0531	520	-0.0645356	0.0136905	-4.71391	3.13667e-06	Imputed
rs9398067	6	106581886	C	G	0.405306	0.4033	520	-0.0308701	0.00655021	-4.71284	3.15252e-06	Imputed
rs10098747	8	9646527	T	C	0.070006	0.0738	520	-0.0589542	0.0125107	-4.71231	3.16033e-06	Imputed
rs78637528	8	9646281	C	G	0.0700225	0.0728	520	-0.0589412	0.0125129	-4.71041	3.18865e-06	Imputed
rs73588485	10	13697651	C	G	0.0789379	0.0531	520	-0.0558632	0.0118667	-4.70757	3.23163e-06	Imputed
rs74929707	8	9548512	A	C	0.0468566	0.0348	520	-0.0716518	0.0152273	-4.70547	3.26364e-06	Imputed
rs7101115	10	13576118	C	G	0.0740736	0.0672	520	-0.0578296	0.0122922	-4.70457	3.27749e-06	Imputed
rs6939138	6	106581470	T	C	0.405348	0.4046	520	-0.0307812	0.00654982	-4.69955	3.35562e-06	Imputed
rs2478126	10	13659738	A	C	0.0788738	0.0579	520	-0.0564425	0.0120206	-4.69548	3.42029e-06	Imputed
rs7013369	8	9404663	T	C	0.0696334	0.0554	520	-0.0599856	0.0127896	-4.69018	3.50636e-06	Imputed
rs2031608	10	13663548	C	T	0.0787732	0.0531	520	-0.0562756	0.0120044	-4.68793	3.54353e-06	Imputed
rs77193855	8	9505888	A	G	0.0463217	0.0336	520	-0.070907	0.0151419	-4.68283	3.62905e-06	Imputed
rs1040893	6	106596087	C	T	0.411001	0.41	520	-0.0307465	0.00657321	-4.67755	3.7199e-06	Imputed
rs344656	5	77892027	A	C	0.118516	0.1054	520	-0.0517774	0.0110813	-4.67252	3.80835e-06	Imputed
rs12262884	10	13555549	C	T	0.0737869	0.0726	520	-0.0562545	0.0120512	-4.66796	3.89023e-06	Imputed
rs1012894	6	106597639	T	G	0.411243	0.4098	520	-0.0306959	0.00657663	-4.66743	3.89998e-06	Imputed
rs1526189	17	49856845	A	C	0.374992	0.3804	520	-0.0321391	0.00689142	-4.66364	3.96951e-06	Imputed
rs4368844	6	115970556	G	A	0.180897	0.2033	520	-0.0395146	0.00848304	-4.65807	4.07387e-06	Imputed
rs9488738	6	115971265	G	A	0.180898	0.2026	520	-0.0395442	0.00849001	-4.65773	4.08029e-06	Imputed
rs17517187	10	92042401	T	C	0.05238	0.0554	520	-0.0720036	0.0154711	-4.65408	4.15025e-06	Imputed
rs4617022	6	115970705	A	G	0.181096	0.2039	520	-0.0394199	0.00847012	-4.654	4.15183e-06	Imputed
rs12263391	10	13573969	G	A	0.0725295	0.0705	520	-0.0560539	0.012049	-4.65218	4.18719e-06	Imputed
rs12249508	10	13569267	T	C	0.0730162	0.0728	520	-0.0557237	0.0119843	-4.64971	4.23547e-06	Imputed
rs7761572	6	115971869	A	T	0.260078	0.2756	520	-0.0347493	0.00747577	-4.64826	4.26419e-06	Imputed
rs56229433	10	13567343	G	A	0.0730779	0.0727	520	-0.055619	0.0119733	-4.64524	4.32452e-06	Genotyped
rs74600311	2	65166627	G	A	0.0250086	0.0217	520	-0.0967355	0.0208739	-4.63428	4.55015e-06	Genotyped
rs8074185	17	49857756	C	T	0.366142	0.3728	520	-0.032347	0.00699347	-4.62532	4.74311e-06	Imputed
rs115881538	4	137494181	T	C	0.0237256	0.0315	520	0.103507	0.0224004	4.62077	4.84417e-06	Imputed
rs75341886	4	137490211	G	A	0.023718	0.034	520	0.103374	0.0223805	4.61893	4.88553e-06	Imputed
rs77849142	8	9470628	G	A	0.0461605	0.0337	520	-0.0692384	0.0149923	-4.61825	4.9009e-06	Genotyped
rs74822765	8	9449729	G	A	0.0540985	0.0457	520	-0.0652466	0.0141426	-4.61349	5.00995e-06	Imputed
rs139986054	1	31198699	C	T	0.0303346	0.0282	520	-0.104389	0.0226395	-4.61095	5.0691e-06	Imputed
rs10037437	5	3336053	C	T	0.020194	0.0239	520	-0.106726	0.0231561	-4.60898	5.11541e-06	Imputed
rs61993975	14	102193331	C	T	0.0201758	0.0196	520	-0.106281	0.023066	-4.60768	5.14606e-06	Genotyped
rs11874663	18	50567129	G	A	0.142793	0.1681	520	-0.0436653	0.00948072	-4.60569	5.19365e-06	Imputed
rs72932086	18	50556445	T	G	0.14168	0.1681	520	-0.0437647	0.00951057	-4.60169	5.29041e-06	Imputed
rs13193993	6	106598933	C	A	0.411448	0.4132	520	-0.0302448	0.00659036	-4.58924	5.60248e-06	Imputed
rs6937876	6	106580629	A	G	0.40614	0.4054	520	-0.0301048	0.00656075	-4.58863	5.61834e-06	Imputed
rs35776880	9	26998090	C	T	0.0365048	0.0239	520	-0.0761205	0.0165934	-4.5874	5.65029e-06	Genotyped
rs13200190	6	115974025	T	A	0.185599	0.2059	520	-0.0384671	0.00839045	-4.58463	5.72272e-06	Imputed
rs56392501	6	115974742	T	A	0.18165	0.2033	520	-0.0387566	0.0084594	-4.58149	5.80586e-06	Imputed
rs11073757	15	88523397	T	C	0.496298	0.487	520	0.0299513	0.00654707	4.57476	5.98787e-06	Imputed
rs71462853	15	33453657	C	A	0.0763559	0.0564	520	-0.0553174	0.0120985	-4.57224	6.05749e-06	Imputed
rs71462852	15	33453557	G	A	0.076375	0.0563	520	-0.0552777	0.0120943	-4.57057	6.10419e-06	Imputed
rs56320826	18	50596622	G	A	0.141215	0.1678	520	-0.0432843	0.00947686	-4.56737	6.19431e-06	Imputed
rs7005902	8	9543169	G	A	0.0435909	0.0282	520	-0.0722338	0.015822	-4.56541	6.25028e-06	Imputed
rs12640618	4	14513781	C	A	0.373319	0.4132	520	-0.0301834	0.00661347	-4.56393	6.29274e-06	Genotyped
rs72915227	18	50574481	T	C	0.142198	0.1681	520	-0.0429297	0.00940966	-4.5623	6.33967e-06	Imputed
rs13122783	4	14578357	A	T	0.374502	0.4121	520	-0.0313521	0.00688143	-4.55605	6.52378e-06	Imputed
rs12903814	15	33449902	G	A	0.0762851	0.0566	520	-0.0548715	0.0120448	-4.55563	6.53615e-06	Imputed
rs4995148	18	50597529	T	A	0.142958	0.167	520	-0.0427224	0.0093832	-4.55307	6.61307e-06	Imputed
rs67336507	18	50594800	C	G	0.142898	0.1694	520	-0.042725	0.00938402	-4.55295	6.61667e-06	Imputed
rs1461245	3	174985185	T	A	0.244213	0.2214	520	-0.034619	0.00761624	-4.54542	6.84814e-06	Imputed
rs12902884	15	33440881	G	A	0.0740499	0.0564	520	-0.0547365	0.0120551	-4.54053	7.00275e-06	Genotyped
rs116849314	8	9505255	G	A	0.043609	0.0282	520	-0.071485	0.0157528	-4.53793	7.08636e-06	Imputed
rs6694343	1	95309437	G	T	0.0569315	0.0403	520	-0.0690238	0.0152288	-4.53245	7.26517e-06	Imputed
rs11920990	3	174983442	G	A	0.246544	0.2218	520	-0.0342723	0.00757649	-4.5235	7.56717e-06	Imputed
rs78557235	15	33432578	A	T	0.0726709	0.0543	520	-0.0557534	0.0123397	-4.51822	7.75078e-06	Imputed
rs71630267	1	180490890	G	T	0.0253438	0.0304	520	-0.0986219	0.0218459	-4.51444	7.88488e-06	Imputed
rs139943078	4	69515918	G	T	0.0285742	0.0412	520	-0.10728	0.0238279	-4.50227	8.33205e-06	Imputed
rs41447846	11	1077414	C	T	0.0690969	0.0553	520	-0.059454	0.0132072	-4.50163	8.35615e-06	Imputed
rs117540283	12	2524259	G	A	0.0251731	0.0325	520	-0.105922	0.0235425	-4.49919	8.44915e-06	Imputed
rs28857783	4	138237341	C	T	0.045759	0.0298	520	-0.0718634	0.016002	-4.49091	8.77106e-06	Imputed
rs11187267	10	94829818	C	A	0.0217565	0.0152	520	-0.107467	0.0239674	-4.48386	9.05485e-06	Imputed
rs75907261	8	9431614	A	G	0.0423115	0.038	520	-0.0698745	0.0155997	-4.47922	9.24614e-06	Genotyped
rs17032275	4	155861812	A	C	0.0307879	0.0304	520	-0.0857314	0.0191529	-4.47615	9.37503e-06	Imputed
rs72963378	4	155861851	A	G	0.0307879	0.0304	520	-0.0857308	0.019153	-4.4761	9.37716e-06	Imputed
rs2001765	10	29401275	C	G	0.1049	0.1075	520	0.0540561	0.0120829	4.47375	9.47675e-06	Imputed
rs55909294	6	74055200	G	A	0.0305183	0.0228	520	-0.0918482	0.0205322	-4.47337	9.49326e-06	Imputed
rs7173052	15	33436594	T	A	0.0748516	0.0554	520	-0.0537831	0.0120361	-4.46848	9.70425e-06	Imputed
rs151239235	1	223682462	C	T	0.0234524	0.0087	520	-0.098248	0.022019	-4.46196	9.9931e-06	Imputed

## Sheet: Attention_Baseline
Supplementary Table 3. Top (P<1x10-5) results from GWAS analyses of MMSE-Baseline data in EMIF-AD MBD dataset.
ID	chr	pos	noneffectAllele	effectAllele	data_MAF	gnomAD_MAF	N	BETA	SE	T_STAT	PVALUE	Genotyped
rs143562697	2	119046200	C	A	0.0140663	0.0152	806	-1.61235	0.326045	-4.94517	9.27799e-07	Imputed
rs12344079	9	10574929	A	G	0.0838687	0.09	806	-0.661028	0.13374	-4.94263	9.39604e-07	Imputed
rs17344840	22	27446079	C	A	0.0405373	0.0434	806	-0.988042	0.201922	-4.8932	1.20047e-06	Imputed
rs17203583	9	10571646	T	A	0.0843657	0.0879	806	-0.650674	0.133578	-4.87113	1.33831e-06	Imputed
rs143035572	17	67507143	G	A	0.0229852	0.0076	806	-1.35665	0.280665	-4.83371	1.60755e-06	Imputed
rs41315846	1	247712303	T	C	0.466004	0.463	806	-0.337802	0.0714193	-4.72984	2.65674e-06	Imputed
rs115527081	2	140365090	T	C	0.049073	0.049	806	-0.851392	0.180946	-4.70523	2.98835e-06	Imputed
rs214404	20	54098611	T	A	0.0193154	0.026	806	-1.25919	0.268492	-4.68985	3.21549e-06	Imputed
rs148679824	3	189775982	C	T	0.013526	0.0239	806	-1.66319	0.358463	-4.63979	4.07525e-06	Imputed
rs9542163	13	70594875	A	G	0.269134	0.2826	806	0.368359	0.08016	4.5953	5.02115e-06	Imputed
rs149395123	10	24712108	G	A	0.0155291	0.0131	806	-1.47882	0.322042	-4.59201	5.09902e-06	Imputed
rs2439664	13	70594360	A	T	0.265524	0.2815	806	0.36974	0.080737	4.57956	5.40378e-06	Imputed
rs2439665	13	70594211	C	A	0.265596	0.2798	806	0.368893	0.0807631	4.56759	5.71332e-06	Imputed
rs16924738	10	24712203	T	C	0.0156624	0.0146	806	-1.46397	0.320975	-4.56101	5.8905e-06	Imputed
rs9542162	13	70594796	C	A	0.265412	0.2789	806	0.367491	0.0807821	4.54917	6.22303e-06	Imputed
rs2471616	7	77616562	C	T	0.305034	0.3059	806	0.378255	0.0837352	4.51728	7.21009e-06	Imputed
rs151153061	20	60312589	G	C	0.0127919	0.013	806	-1.56716	0.347379	-4.51138	7.40854e-06	Imputed
rs149628285	13	62993308	C	T	0.013608	0.013	806	-1.41382	0.313466	-4.51027	7.44618e-06	Imputed
rs77624058	20	54098454	C	T	0.0170211	0.0271	806	-1.26045	0.279786	-4.50504	7.62743e-06	Genotyped
rs10963989	9	19142290	C	G	0.400994	0.3826	806	-0.338338	0.0754612	-4.4836	8.41484e-06	Imputed
rs74637043	1	25101588	A	G	0.0205695	0.0252	806	-1.25964	0.281141	-4.48046	8.53654e-06	Imputed
rs115291266	2	140431125	C	G	0.0129493	0.0109	806	-1.48701	0.332442	-4.47299	8.83273e-06	Imputed
rs12636845	3	147613061	T	C	0.356544	0.3612	806	0.332384	0.0744269	4.46591	9.12253e-06	Genotyped
rs1005890	12	94277882	A	G	0.104435	0.0868	806	0.562761	0.126139	4.46142	9.31094e-06	Imputed

## Sheet: Attention_Longitudinal
Supplementary Table 4. Top (P<1x10-5) results from GWAS analyses of Attention-Longitudinal data in EMIF-AD MBD dataset.
ID	chr	pos	noneffectAllele	effectAllele	data_MAF	gnomAD_MAF	N	BETA	SE	T_STAT	PVALUE	Genotyped
rs34736485	16	79272611	G	T	0.0223805	0.0228	402	0.319244	0.0553087	5.77204	1.58823e-08	Imputed
rs35533536	16	79271869	C	G	0.0223769	0.0239	402	0.318935	0.0552905	5.76836	1.62059e-08	Imputed
rs34702876	16	79259707	A	C	0.022626	0.0271	402	0.324728	0.0563181	5.76597	1.64191e-08	Imputed
rs12920613	16	79257185	A	T	0.0217101	0.0217	402	0.324816	0.0564586	5.75318	1.76074e-08	Imputed
rs79124734	16	79255877	C	T	0.021669	0.0217	402	0.324875	0.0565056	5.74944	1.79705e-08	Imputed
rs12925492	16	79258011	A	C	0.0218755	0.0217	402	0.323999	0.0564136	5.74329	1.85835e-08	Imputed
rs12927651	16	79264080	G	A	0.0223881	0.0228	402	0.31641	0.0551025	5.7422	1.86934e-08	Genotyped
rs12926613	16	79268706	C	T	0.0223881	0.024	402	0.31641	0.0551025	5.7422	1.86934e-08	Genotyped
rs116900143	10	92588290	T	C	0.0232036	0.0347	402	-0.351732	0.061337	-5.73441	1.95038e-08	Imputed
rs12923846	16	79257973	G	A	0.0219635	0.0228	402	0.322878	0.0564295	5.72179	2.08899e-08	Imputed
rs111959303	12	66844015	C	T	0.0221164	0.0157	402	0.374589	0.0658617	5.68751	2.51575e-08	Imputed
rs12922753	16	79253719	A	G	0.0221561	0.0228	402	0.321721	0.0566542	5.67867	2.63882e-08	Imputed
rs61160086	10	92520358	T	G	0.0226975	0.0369	402	-0.344303	0.0611358	-5.63177	3.39687e-08	Imputed
rs76559746	10	92638014	T	C	0.0236523	0.0358	402	-0.348483	0.0618999	-5.62978	3.43344e-08	Imputed
rs137957346	10	92513093	A	C	0.0225036	0.0347	402	-0.34332	0.0612519	-5.60505	3.91962e-08	Imputed
rs59898454	10	92658390	A	G	0.0236423	0.0369	402	-0.35	0.0626112	-5.59005	4.2466e-08	Imputed
rs116910525	10	92465036	G	A	0.0240444	0.0364	402	-0.310397	0.0559481	-5.54794	5.31276e-08	Imputed
rs34633599	16	79241006	A	G	0.0203667	0.0152	402	0.322901	0.0582809	5.54042	5.52889e-08	Imputed
rs71398137	16	79231892	A	G	0.0211795	0.0163	402	0.314355	0.0573702	5.4794	7.62749e-08	Imputed
rs78710990	16	79244016	T	G	0.0211366	0.0163	402	0.310614	0.0568233	5.46631	8.1697e-08	Imputed
rs16949908	16	79233389	A	G	0.0214348	0.0174	402	0.311953	0.0572419	5.44973	8.91034e-08	Imputed
rs1815173	2	235523635	G	T	0.451757	0.4826	402	-0.105153	0.0197022	-5.33713	1.59744e-07	Imputed
rs12776459	10	92649298	G	A	0.0344956	0.0507	402	-0.257664	0.0492341	-5.23345	2.71067e-07	Imputed
rs36038131	10	92644643	C	T	0.0344307	0.0499	402	-0.255478	0.0489703	-5.217	2.94567e-07	Imputed
rs35358531	10	92594304	T	C	0.035042	0.0499	402	-0.24137	0.0464969	-5.19109	3.35625e-07	Imputed
rs2386505	2	235518540	A	C	0.451993	0.4827	402	-0.102794	0.0198604	-5.17581	3.62392e-07	Imputed
rs1880742	2	235522554	A	C	0.457489	0.4858	402	-0.101185	0.0196267	-5.15546	4.01273e-07	Imputed
rs12765470	10	92575256	G	A	0.0348828	0.051	402	-0.238885	0.0463585	-5.15299	4.06257e-07	Imputed
rs113145823	X	83335024	G	A	0.02	0.03	402	0.269918	0.0526894	5.12281	4.72219e-07	Imputed
rs12775181	10	92564457	G	C	0.0347672	0.051	402	-0.237064	0.0463068	-5.11943	4.80214e-07	Imputed
rs2359009	4	7132365	A	C	0.312215	0.2885	402	-0.0967604	0.0193962	-4.98862	9.13866e-07	Imputed
rs7891774	X	37235804	G	A	0.027	n.a.	402	0.200428	0.0405462	4.94319	1.13911e-06	Imputed
rs147787268	16	79278581	C	T	0.0263381	0.0272	402	0.257316	0.0523051	4.91952	1.27683e-06	Imputed
rs145904532	16	79277241	G	A	0.0263108	0.0274	402	0.257215	0.0523015	4.91793	1.28662e-06	Imputed
rs35817157	16	79262392	G	C	0.0325512	0.0424	402	0.250219	0.0509516	4.91091	1.33077e-06	Imputed
rs76246021	16	79279430	C	G	0.0264051	0.0271	402	0.256153	0.0522189	4.90537	1.36666e-06	Imputed
rs35720760	16	79281260	T	C	0.0264339	0.026	402	0.255426	0.0522282	4.89058	1.46712e-06	Imputed
rs77777410	16	79274204	C	T	0.0263404	0.0265	402	0.254866	0.0521167	4.89029	1.46916e-06	Imputed
rs114437468	16	79274081	G	A	0.0263304	0.02717	402	0.254843	0.0521206	4.88949	1.47482e-06	Imputed
rs1463442	3	182297804	C	G	0.342411	0.3196	402	-0.0903206	0.0185933	-4.85769	1.7167e-06	Imputed
rs4859232	3	182294424	T	C	0.340527	0.3199	402	-0.0894228	0.0184318	-4.85155	1.76759e-06	Imputed
rs10937095	3	182297082	C	A	0.342584	0.3214	402	-0.0898682	0.0185321	-4.84932	1.78644e-06	Imputed
rs9876057	3	182297220	A	G	0.342792	0.321	402	-0.0897476	0.0185231	-4.84517	1.82202e-06	Imputed
rs1993506	3	182296602	G	C	0.342768	0.321	402	-0.0894787	0.0184957	-4.83781	1.88685e-06	Imputed
rs6755638	2	235516424	A	G	0.45805	0.4902	402	-0.0961003	0.0198814	-4.83367	1.92431e-06	Imputed
rs2479728	9	129650640	C	G	0.124184	0.1185	402	-0.12015	0.0249047	-4.82439	2.0108e-06	Imputed
rs571606	9	129647028	A	G	0.124412	0.1171	402	-0.119982	0.0248733	-4.82373	2.01711e-06	Imputed
rs624903	9	129647222	C	T	0.12441	0.1171	402	-0.119968	0.0248729	-4.82324	2.02177e-06	Imputed
rs12921434	16	79283390	C	G	0.0252285	0.0217	402	0.258753	0.0536559	4.82244	2.02945e-06	Imputed
rs9846113	3	182293424	G	A	0.342859	0.3224	402	-0.0886356	0.0183822	-4.82181	2.0355e-06	Imputed
rs4630965	3	182292883	T	C	0.342957	0.3224	402	-0.0884822	0.0183551	-4.82057	2.04756e-06	Imputed
rs72882615	1	34468747	C	T	0.0749317	0.0531	402	-0.158288	0.0328497	-4.81857	2.067e-06	Imputed
rs9425977	1	34465455	T	C	0.0748485	0.0521	402	-0.158149	0.0328337	-4.81668	2.08556e-06	Imputed
rs115830171	16	79283857	C	T	0.0252819	0.0217	402	0.258431	0.0536703	4.81515	2.10069e-06	Imputed
rs62292968	3	182304010	C	T	0.332116	0.3062	402	-0.0912962	0.0189957	-4.80615	2.19193e-06	Imputed
rs13288470	9	129688559	A	T	0.120623	0.1161	402	-0.121768	0.0253965	-4.79468	2.31385e-06	Imputed
rs4859233	3	182299927	G	C	0.343974	0.3221	402	-0.0898605	0.0187428	-4.79439	2.31697e-06	Imputed
rs9290743	3	182289990	T	A	0.343246	0.3221	402	-0.0870079	0.0181559	-4.79228	2.34014e-06	Imputed
rs756142	3	182289573	A	G	0.343302	0.3232	402	-0.0865922	0.0181016	-4.78367	2.4369e-06	Imputed
rs754240	3	182289208	C	T	0.343361	0.3217	402	-0.0862336	0.0180591	-4.77508	2.53733e-06	Imputed
rs7646521	3	182288686	C	T	0.343311	0.321	402	-0.0861605	0.0180468	-4.77429	2.54674e-06	Imputed
rs6781051	3	182293109	T	A	0.344707	0.3195	402	-0.0876969	0.0184233	-4.76011	2.72195e-06	Imputed
rs9290741	3	182287480	C	T	0.343241	0.3217	402	-0.0855132	0.0179729	-4.75791	2.75011e-06	Imputed
rs10937094	3	182297057	A	G	0.332944	0.3065	402	-0.0886935	0.0186438	-4.75726	2.75843e-06	Imputed
rs13121598	4	54780451	G	C	0.126841	0.1173	402	-0.139983	0.0295241	-4.74131	2.97211e-06	Imputed
rs4859231	3	182286102	T	C	0.343307	0.3221	402	-0.0847292	0.0178784	-4.73919	3.0016e-06	Genotyped
rs7634225	3	182285455	T	G	0.343386	0.3196	402	-0.0847104	0.0178835	-4.73679	3.03543e-06	Imputed
rs7652306	3	182303379	A	T	0.333858	0.3009	402	-0.0897447	0.0190222	-4.7179	3.31467e-06	Imputed
rs7652216	3	182303309	A	G	0.33347	0.3056	402	-0.0898515	0.0190778	-4.70973	3.44285e-06	Imputed
rs55916011	9	129811418	G	T	0.115709	0.1193	402	-0.12269	0.0260506	-4.70968	3.44374e-06	Imputed
rs73265278	10	69891819	G	A	0.101381	0.1	402	0.142931	0.030438	4.6958	3.67265e-06	Imputed
rs9813493	3	182287145	C	T	0.345058	0.321	402	-0.0844391	0.0179987	-4.69141	3.74819e-06	Imputed
rs9290742	3	182287776	C	A	0.333646	0.3069	402	-0.0847951	0.0181255	-4.67822	3.98387e-06	Imputed
rs10048958	3	182287689	C	G	0.333635	0.3069	402	-0.0847456	0.0181203	-4.67682	4.00967e-06	Imputed
rs12630661	3	182283273	G	A	0.332326	0.3037	402	-0.0849527	0.018165	-4.67672	4.01154e-06	Imputed
rs55733752	9	129951587	G	A	0.104331	0.0998	402	-0.126393	0.0271107	-4.66209	4.29141e-06	Imputed
rs10997932	10	69862592	T	C	0.0856865	0.0837	402	0.145147	0.0311827	4.65473	4.43944e-06	Imputed
rs76945581	12	77454963	C	T	0.0353242	0.0336	402	0.216915	0.0466563	4.64922	4.5532e-06	Imputed
rs9919371	10	69866173	T	C	0.0857958	0.0839	402	0.1444	0.0311078	4.64191	4.70877e-06	Imputed
rs11051452	12	31680239	A	C	0.0407964	0.0466	402	-0.204304	0.0440216	-4.64099	4.72864e-06	Imputed
rs62292965	3	182280065	C	T	0.334199	0.3072	402	-0.0838084	0.0180666	-4.63886	4.77513e-06	Imputed
rs10823138	10	69868675	G	A	0.0857562	0.0837	402	0.143878	0.0310743	4.63014	4.96979e-06	Imputed
rs7626373	3	182301686	C	G	0.344437	0.3228	402	-0.0874462	0.0188871	-4.62994	4.97422e-06	Imputed
rs4859133	3	182267847	A	G	0.336096	0.3061	402	-0.0835393	0.0180648	-4.62443	5.10131e-06	Imputed
rs57453263	3	182264081	A	T	0.346003	0.321	402	-0.0832611	0.0180073	-4.62375	5.11712e-06	Imputed
rs4859228	3	182267617	G	A	0.336046	0.3059	402	-0.0835387	0.0180683	-4.6235	5.12307e-06	Imputed
rs4859230	3	182275780	T	C	0.334713	0.3031	402	-0.0835148	0.018079	-4.61945	5.21888e-06	Imputed
rs141239197	2	29535331	T	C	0.0208161	0.0228	402	-0.29663	0.0642187	-4.61906	5.22815e-06	Imputed
rs7622944	3	182272810	A	G	0.346643	0.309	402	-0.0830779	0.017986	-4.61902	5.22902e-06	Imputed
rs6443813	3	182272284	G	C	0.34666	0.3244	402	-0.0830546	0.0179857	-4.61781	5.25799e-06	Imputed
rs6443810	3	182262672	C	G	0.345897	0.3196	402	-0.0833648	0.0180612	-4.61569	5.30918e-06	Imputed
rs7644711	3	182269189	T	C	0.346677	0.3192	402	-0.083009	0.018001	-4.61134	5.41564e-06	Imputed
rs9873428	3	182261809	A	G	0.345691	0.3207	402	-0.0834407	0.0181008	-4.60978	5.45453e-06	Imputed
rs7631969	3	182281471	A	C	0.336626	0.3102	402	-0.0830201	0.0180116	-4.60926	5.46751e-06	Imputed
rs4859229	3	182272921	G	A	0.334913	0.3083	402	-0.0833311	0.0180797	-4.6091	5.47144e-06	Imputed
rs13317362	3	182272158	A	G	0.334969	0.3069	402	-0.0832822	0.0180783	-4.60675	5.53039e-06	Imputed
rs9290739	3	182278323	G	A	0.337065	0.3072	402	-0.0829051	0.018021	-4.60047	5.69087e-06	Imputed
rs6443814	3	182303252	T	G	0.34692	0.3231	402	-0.0874265	0.0190101	-4.59895	5.73061e-06	Imputed
rs6443812	3	182267234	A	C	0.346899	0.3202	402	-0.0827419	0.0179921	-4.5988	5.73454e-06	Imputed
rs9290740	3	182278405	C	T	0.33694	0.3054	402	-0.0828438	0.0180165	-4.59822	5.74955e-06	Imputed
rs3860615	3	182260568	C	G	0.345631	0.3196	402	-0.0836809	0.0182005	-4.59774	5.76227e-06	Imputed
rs9864502	3	182277711	C	T	0.346804	0.3196	402	-0.0828593	0.0180231	-4.5974	5.77118e-06	Imputed
rs1457568	3	182302476	T	C	0.34706	0.3229	402	-0.0872078	0.0189763	-4.59563	5.81788e-06	Imputed
rs2125109	3	182277971	C	T	0.337014	0.3069	402	-0.0827823	0.018016	-4.59492	5.83653e-06	Imputed
rs2879561	3	182277910	C	G	0.337031	0.3061	402	-0.0827654	0.0180159	-4.59402	5.86068e-06	Imputed
rs3911493	3	182260928	A	G	0.345629	0.32	402	-0.0834348	0.0181665	-4.59279	5.89337e-06	Imputed
rs4530556	3	182277176	C	T	0.337133	0.3076	402	-0.0826629	0.0180149	-4.58858	6.00749e-06	Imputed
rs2339721	3	182256744	G	C	0.333189	0.3043	402	-0.0860016	0.0187476	-4.58734	6.04138e-06	Imputed
rs13324887	3	182260710	A	G	0.335237	0.3054	402	-0.0839318	0.0183144	-4.58282	6.16667e-06	Imputed
rs72945107	1	72838186	G	T	0.207571	0.2201	402	0.0984468	0.0214827	4.5826	6.1727e-06	Imputed
rs41297207	9	129961387	C	T	0.10546	0.0998	402	-0.124548	0.0271803	-4.5823	6.1811e-06	Imputed
rs6808385	3	182275352	C	T	0.337303	0.3114	402	-0.0825351	0.0180124	-4.58213	6.18589e-06	Imputed
rs79547900	1	72841201	G	A	0.207633	0.2174	402	0.0984882	0.0214978	4.58132	6.20876e-06	Imputed
rs73204515	4	7130039	A	G	0.308605	0.2885	402	-0.0896041	0.0195764	-4.57716	6.32717e-06	Imputed
rs41519549	4	46194878	T	C	0.0495006	0.05	402	0.18335	0.0400809	4.5745	6.40384e-06	Imputed
rs16833232	3	182262873	C	T	0.33632	0.3033	402	-0.0832873	0.0182087	-4.57404	6.41731e-06	Imputed
rs12696495	3	182271638	A	G	0.337507	0.3031	402	-0.0822165	0.0180039	-4.56659	6.63766e-06	Imputed
rs4484214	3	182257586	A	G	0.345109	0.32	402	-0.0839839	0.0183957	-4.56542	6.67294e-06	Imputed
rs2789514	9	129833029	A	G	0.119992	0.1255	402	-0.118254	0.0259309	-4.56035	6.82768e-06	Imputed
rs2789517	9	129835114	A	G	0.119927	0.1242	402	-0.118252	0.0259366	-4.55927	6.86113e-06	Imputed
rs2339722	3	182256685	A	G	0.344411	0.32	402	-0.0841626	0.0184728	-4.55602	6.96259e-06	Imputed
rs73204516	4	7130421	G	C	0.300998	0.2841	402	-0.0903254	0.0198392	-4.55287	7.06234e-06	Imputed
rs6891243	5	7361980	A	T	0.465443	0.4641	402	0.0770066	0.0169462	4.54418	7.3449e-06	Imputed
rs10937091	3	182266190	G	A	0.337735	0.3094	402	-0.0816613	0.0179791	-4.54202	7.41685e-06	Imputed
rs34521337	9	129882425	C	T	0.114803	0.1196	402	-0.119023	0.0262077	-4.54154	7.43292e-06	Imputed
rs10823140	10	69879434	G	T	0.0966045	0.0976	402	0.132866	0.0292573	4.54129	7.44138e-06	Imputed
rs4859227	3	182265646	G	A	0.337788	0.3076	402	-0.0815602	0.017975	-4.53743	7.57194e-06	Imputed
rs4859226	3	182265580	G	A	0.337808	0.308	402	-0.0815476	0.0179737	-4.53706	7.58453e-06	Genotyped
rs12368867	12	31623654	T	C	0.0408728	0.0456	402	-0.196184	0.0432536	-4.53568	7.63178e-06	Imputed
rs10823141	10	69880606	T	C	0.0968104	0.0989	402	0.132686	0.0292866	4.5306	7.80822e-06	Imputed
rs12629643	3	182264432	A	C	0.33767	0.3076	402	-0.0816608	0.0180251	-4.5304	7.81533e-06	Imputed
rs78112761	12	31625784	A	G	0.0412025	0.0466	402	-0.19391	0.0428415	-4.52622	7.9635e-06	Genotyped
rs11051442	12	31625039	T	C	0.0411701	0.0466	402	-0.194193	0.0429062	-4.526	7.97154e-06	Imputed
rs12576906	11	80687755	C	A	0.109148	0.0967	402	0.121241	0.0268494	4.51559	8.35308e-06	Imputed
rs12221035	10	69896336	G	A	0.096109	0.0976	402	0.142297	0.031544	4.51105	8.52486e-06	Imputed
rs10929045	2	235532224	G	A	0.411522	0.4716	402	-0.0891393	0.019762	-4.51063	8.54062e-06	Imputed
rs10929044	2	235532218	G	A	0.411513	0.4728	402	-0.0891303	0.0197668	-4.50909	8.59982e-06	Imputed
rs111503120	3	182270730	A	C	0.339359	0.3087	402	-0.0814068	0.0180676	-4.50569	8.73193e-06	Imputed
rs6755459	2	235529627	G	A	0.413803	0.4704	402	-0.0896746	0.0199082	-4.50441	8.78194e-06	Imputed
rs6443811	3	182262698	C	A	0.338229	0.3065	402	-0.0816213	0.0181206	-4.50433	8.78523e-06	Imputed
rs2317959	X	94755192	A	G	0.138	0.15	402	-0.0980835	0.0217782	-4.50375	8.80819e-06	Imputed
rs113144659	X	83430775	T	C	0.023	0.032	402	0.197977	0.0440169	4.49774	9.048e-06	Imputed
rs6719836	2	235529488	C	T	0.413899	0.4737	402	-0.0895839	0.0199177	-4.4977	9.04988e-06	Imputed
rs2339720	3	182256748	A	G	0.334986	0.3065	402	-0.0838886	0.0186548	-4.4969	9.08222e-06	Imputed
rs7638823	3	182261618	T	A	0.338064	0.3094	402	-0.0817163	0.018175	-4.49607	9.11586e-06	Imputed
rs5963520	X	37294776	G	A	0.058	0.067	402	0.127142	0.0282989	4.49282	9.24942e-06	Imputed
rs11179066	12	72421627	G	A	0.0502138	0.0446	402	0.178268	0.039686	4.49197	9.28454e-06	Imputed
rs56313747	10	8432320	G	C	0.0218296	0.013	402	-0.296211	0.0660522	-4.4845	9.59947e-06	Imputed
rs1457574	3	182259646	G	A	0.337878	0.3065	402	-0.082036	0.0183085	-4.48076	9.76083e-06	Imputed

## Sheet: Executive_Baseline
Supplementary Table 5.Top (P<1x10-5) results from GWAS analyses of Executive-Baseline data in EMIF-AD MBD dataset.
ID	chr	pos	noneffectAllele	effectAllele	data_MAF	gnomAD_MAF	N	BETA	SE	T_STAT	PVALUE	Genotyped
rs11004803	10	57077247	T	C	0.307862	0.2907	686	0.524662	0.095706	5.48202	5.93687e-08	Imputed
rs150606539	20	54064840	G	A	0.0114144	0.0043	686	-2.34317	0.461073	-5.08199	4.83565e-07	Imputed
rs1900476	10	57101818	C	G	0.356101	0.3532	686	0.436331	0.0859402	5.07715	4.95587e-07	Imputed
rs138298437	10	110625469	T	C	0.0244957	0.0228	686	-1.58372	0.313352	-5.05411	5.56854e-07	Imputed
rs12778882	10	57119747	T	G	0.376537	0.3674	686	0.426391	0.0844414	5.04955	5.69817e-07	Imputed
rs2082651	18	45009717	T	C	0.452091	0.45	686	0.422796	0.0840263	5.03172	6.23353e-07	Imputed
rs11004818	10	57096618	C	A	0.342121	0.3341	686	0.438021	0.0873183	5.01637	6.73288e-07	Imputed
rs11004815	10	57096370	T	C	0.342179	0.3341	686	0.437484	0.0873064	5.01091	6.91999e-07	Imputed
rs11598909	10	57093391	G	A	0.34396	0.3386	686	0.435748	0.0876832	4.96958	8.50599e-07	Imputed
rs61851096	10	57090582	A	G	0.344592	0.3435	686	0.43581	0.087808	4.96322	8.77942e-07	Imputed
rs10763195	10	57119145	G	A	0.347768	0.3326	686	0.428091	0.086297	4.96067	8.89131e-07	Imputed
rs34706831	10	57088802	T	C	0.343579	0.3356	686	0.435268	0.0882398	4.93278	1.02088e-06	Imputed
rs10825496	10	57086122	G	A	0.343386	0.3341	686	0.435487	0.0885491	4.91803	1.09803e-06	Imputed
rs12454663	18	45008375	G	A	0.432532	0.4273	686	0.410122	0.0843289	4.86337	1.43584e-06	Imputed
rs72803889	10	57105779	A	T	0.331277	0.3242	686	0.424387	0.0873655	4.8576	1.47683e-06	Imputed
rs11591955	10	57109187	T	C	0.332248	0.3228	686	0.423339	0.0871919	4.85525	1.49384e-06	Imputed
rs1900483	10	57108422	G	A	0.331271	0.3228	686	0.423481	0.0874009	4.84528	1.56826e-06	Imputed
rs147322491	10	110557145	A	G	0.0237474	0.0239	686	-1.53965	0.317996	-4.84173	1.59557e-06	Imputed
rs1900485	10	57108841	A	C	0.331313	0.3217	686	0.42284	0.0874099	4.83744	1.62921e-06	Imputed
rs10825495	10	57079026	C	T	0.342874	0.3351	686	0.431623	0.0893511	4.83064	1.68391e-06	Imputed
rs11004808	10	57078245	G	T	0.341228	0.3355	686	0.433899	0.0899458	4.824	1.73903e-06	Imputed
rs10825501	10	57118223	A	G	0.370124	0.3641	686	0.402996	0.0836672	4.81665	1.80211e-06	Imputed
rs889203	16	20050658	T	C	0.326081	0.3341	686	-0.446097	0.0929223	-4.80076	1.94608e-06	Imputed
rs146052833	6	138379144	T	G	0.0247055	0.0206	686	-1.4846	0.309911	-4.79042	2.04563e-06	Imputed
rs139096173	10	125598715	T	C	0.0130152	0.012	686	-2.00021	0.421847	-4.74155	2.58634e-06	Imputed
rs11004805	10	57077521	G	T	0.340379	0.3269	686	0.428402	0.0904083	4.73852	2.62398e-06	Imputed
rs4041602	1	102002360	T	G	0.306771	0.32	686	0.462296	0.0977383	4.72994	2.73367e-06	Imputed
rs117662971	11	97714485	A	T	0.0507524	0.0574	686	-0.925259	0.196111	-4.71803	2.89316e-06	Imputed
rs118111235	11	97713412	G	T	0.0507765	0.0592	686	-0.925158	0.196094	-4.71793	2.89466e-06	Imputed
rs117312422	11	97713217	T	C	0.0507803	0.058	686	-0.925017	0.196087	-4.71738	2.90219e-06	Imputed
rs117046697	11	97714837	T	A	0.0507415	0.0578	686	-0.92512	0.19612	-4.71712	2.90575e-06	Imputed
rs148641948	11	97716278	A	G	0.0507094	0.0533	686	-0.925015	0.196149	-4.71588	2.92293e-06	Imputed
rs117586650	11	97719749	G	A	0.0505833	0.0587	686	-0.925254	0.19625	-4.71466	2.93999e-06	Imputed
rs112142154	11	97721918	T	C	0.0505171	0.0597	686	-0.924745	0.196267	-4.71167	2.98201e-06	Imputed
rs9854444	3	197600482	G	A	0.0968115	0.0868	686	-0.678251	0.144644	-4.68912	3.31868e-06	Imputed
rs11659849	18	45011290	C	A	0.485756	0.475	686	0.392572	0.0837919	4.68508	3.38258e-06	Imputed
rs7407303	18	45011640	G	A	0.485915	0.4761	686	0.390963	0.0837229	4.66973	3.637e-06	Imputed
rs11663270	18	45011251	T	C	0.486028	0.4761	686	0.390808	0.083731	4.66742	3.67669e-06	Imputed
rs11659832	18	45011028	G	A	0.485923	0.4739	686	0.390499	0.0837693	4.6616	3.77892e-06	Imputed
rs116630353	4	88925617	C	A	0.0274721	0.026	686	-1.29528	0.278648	-4.64845	4.01999e-06	Imputed
rs875527	16	85966730	G	A	0.0131033	0.0163	686	-1.81784	0.394083	-4.61283	4.74957e-06	Imputed
rs12051539	16	85966537	C	G	0.0131209	0.0163	686	-1.81662	0.39405	-4.61011	4.81009e-06	Imputed
rs875528	16	85966710	G	A	0.0131258	0.0163	686	-1.81635	0.394026	-4.60973	4.81879e-06	Imputed
rs1416620	1	216897131	A	G	0.22708	0.2098	686	-0.460715	0.102096	-4.51255	7.54994e-06	Imputed
rs7758835	6	124443769	G	C	0.123002	0.1367	686	-0.617913	0.137478	-4.49462	8.19488e-06	Imputed
rs542433144	1	105522004	A	G	0.0121588	0.0143	686	1.96248	0.437328	4.48744	8.4676e-06	Imputed
rs13183145	5	29952932	C	T	0.347391	0.3464	686	-0.387978	0.0866157	-4.4793	8.78741e-06	Imputed
rs13179212	5	29952822	C	T	0.3474	0.3464	686	-0.387984	0.0866257	-4.47886	8.80507e-06	Imputed
rs2034584	5	29951391	G	C	0.347593	0.347	686	-0.388437	0.0867305	-4.47866	8.8129e-06	Imputed
rs12109207	5	29952699	A	G	0.347396	0.3431	686	-0.387976	0.086635	-4.47829	8.82794e-06	Imputed
rs1017619	5	29952616	T	C	0.347414	0.346	686	-0.387927	0.0866369	-4.47762	8.85469e-06	Imputed
rs1017620	5	29952337	T	C	0.347492	0.3479	686	-0.387682	0.0866402	-4.47462	8.97642e-06	Imputed
rs2330288	5	29952263	C	A	0.34751	0.3496	686	-0.387596	0.0866403	-4.47363	9.01694e-06	Imputed
rs2330287	5	29952133	T	C	0.34754	0.3471	686	-0.387532	0.0866403	-4.47288	9.04763e-06	Imputed
rs1017621	5	29952177	C	T	0.347534	0.3471	686	-0.38751	0.0866392	-4.47269	9.05535e-06	Imputed
rs921469	5	29953476	C	G	0.347431	0.3458	686	-0.387394	0.0866137	-4.47267	9.05633e-06	Imputed
rs1557218	10	57128017	A	G	0.387689	0.3758	686	0.383987	0.0859697	4.46654	9.31199e-06	Imputed
rs111269081	2	34657324	C	T	0.0189577	0.013	686	-1.42128	0.31838	-4.4641	9.41545e-06	Imputed
rs10940850	5	29957820	C	T	0.347391	0.3471	686	-0.388108	0.0869601	-4.46306	9.46008e-06	Imputed
rs79380493	2	34669733	A	T	0.0188902	0.0131	686	-1.41452	0.317088	-4.46098	9.54953e-06	Imputed
rs4612087	5	29952005	A	T	0.347766	0.3471	686	-0.386292	0.0866166	-4.45979	9.60114e-06	Imputed
rs75636248	2	34670980	A	T	0.0188917	0.013	686	-1.413	0.31693	-4.45841	9.6617e-06	Imputed
rs17647684	5	29947764	G	T	0.341246	0.341	686	-0.392159	0.088061	-4.45326	9.88934e-06	Imputed
rs1868961	5	29959507	T	A	0.347465	0.3471	686	-0.387528	0.0870646	-4.45104	9.98938e-06	Imputed

## Sheet: Executive_Longitudinal
Supplementary Table 6. Top (P<1x10-5) results from GWAS analyses of Executive-Longitudinal data in EMIF-AD MBD dataset.
ID	chr	pos	noneffectAllele	effectAllele	data_MAF	gnomAD_MAF	N	BETA	SE	T_STAT	PVALUE	Genotyped
rs16982556	20	57801889	C	T	0.0624188	0.0607	234	-0.297518	0.0503542	-5.90851	1.25986e-08	Genotyped
rs8121152	20	57800306	T	C	0.0815959	0.0891	234	-0.237703	0.0440372	-5.39778	1.70184e-07	Imputed
rs2357052	7	12914233	A	T	0.457209	0.4521	234	-0.123416	0.0231115	-5.34004	2.26044e-07	Imputed
rs4260793	7	12914411	A	G	0.455132	0.4534	234	-0.123129	0.0230596	-5.3396	2.26533e-07	Imputed
rs7270917	20	57810138	C	T	0.0839012	0.0879	234	-0.233765	0.0439876	-5.31433	2.56316e-07	Imputed
rs10243439	7	12918017	A	G	0.454329	0.4554	234	-0.123427	0.0233552	-5.28475	2.9603e-07	Imputed
rs10229882	7	12918169	T	C	0.454301	0.4543	234	-0.123431	0.0233604	-5.28377	2.97446e-07	Imputed
rs7785765	7	12918303	A	G	0.454297	0.4552	234	-0.123425	0.0233668	-5.28209	2.99872e-07	Imputed
rs758675	7	12913516	G	A	0.451717	0.4477	234	-0.121882	0.0231171	-5.27235	3.14394e-07	Imputed
rs8125432	20	57799344	G	A	0.0790662	0.077	234	-0.233557	0.0444364	-5.25598	3.40365e-07	Genotyped
rs7811356	7	12923222	G	C	0.453102	0.4529	234	-0.123137	0.0234915	-5.24177	3.64586e-07	Imputed
rs1990346	7	12901838	G	A	0.452626	0.4436	234	-0.121356	0.0232457	-5.22056	4.03859e-07	Imputed
rs7810511	7	12906377	T	C	0.454672	0.4503	234	-0.12112	0.023203	-5.22003	4.049e-07	Imputed
rs10260875	7	12909407	C	T	0.451021	0.45	234	-0.1207	0.0231641	-5.21065	4.23607e-07	Imputed
rs10258007	7	12909315	G	C	0.451075	0.4479	234	-0.120654	0.0231587	-5.20986	4.25207e-07	Imputed
rs2819779	14	31268942	T	C	0.481509	0.4761	234	0.122974	0.023612	5.20811	4.28808e-07	Imputed
rs10229134	7	12899157	A	C	0.454	0.4434	234	-0.121282	0.0232908	-5.20729	4.30503e-07	Imputed
rs2357049	7	12905797	G	A	0.454345	0.4425	234	-0.120959	0.0232411	-5.20454	4.36228e-07	Imputed
rs7800580	7	12904488	T	C	0.454328	0.4458	234	-0.121034	0.023256	-5.20443	4.36458e-07	Imputed
rs2191265	7	12905067	A	G	0.454323	0.4458	234	-0.120988	0.0232492	-5.20394	4.37485e-07	Imputed
rs4288267	7	12903097	T	C	0.454111	0.4469	234	-0.121096	0.0232747	-5.20289	4.39695e-07	Imputed
rs4721153	7	12920483	C	G	0.448548	0.4452	234	-0.121752	0.0234171	-5.19927	4.47425e-07	Imputed
rs7800522	7	12920634	G	A	0.448495	0.4477	234	-0.12174	0.023417	-5.1988	4.48423e-07	Imputed
rs6961897	7	12891849	A	C	0.455675	0.4457	234	-0.121837	0.0235243	-5.1792	4.92628e-07	Imputed
rs10243324	7	12890156	C	A	0.454575	0.4446	234	-0.121532	0.0234725	-5.17762	4.96382e-07	Imputed
rs12671451	7	70455366	G	A	0.0448268	0.036	234	0.29901	0.0578248	5.17096	5.12444e-07	Genotyped
rs12673503	7	70463884	G	A	0.0451556	0.0358	234	0.299835	0.0580353	5.16642	5.23706e-07	Imputed
rs7780771	7	12917100	G	A	0.447365	0.4436	234	-0.121239	0.0234736	-5.16492	5.27473e-07	Imputed
rs117710302	8	26714046	T	C	0.0286376	0.0195	234	0.420629	0.0817207	5.14715	5.74181e-07	Imputed
rs7790527	7	12891312	C	T	0.453203	0.4436	234	-0.121058	0.023603	-5.1289	6.26325e-07	Imputed
rs7809081	7	12900178	C	A	0.451942	0.4458	234	-0.120248	0.0234479	-5.12833	6.28027e-07	Imputed
rs2357053	7	12914313	C	G	0.431839	0.4312	234	-0.118918	0.0233204	-5.0993	7.20794e-07	Imputed
rs112779146	17	38103953	C	T	0.0219144	0.0217	234	0.469837	0.092335	5.08839	7.5897e-07	Imputed
rs117043098	19	46465389	A	C	0.0280449	0.0239	234	0.369467	0.0727344	5.07967	7.90906e-07	Genotyped
rs148353837	10	1641053	G	A	0.0253671	0.0152	234	-0.412279	0.0812769	-5.07253	8.18044e-07	Imputed
rs17682228	7	12908273	C	G	0.432061	0.4349	234	-0.117392	0.0231677	-5.06708	8.39328e-07	Imputed
rs7776513	7	12873979	T	G	0.454504	0.4522	234	-0.118778	0.0234566	-5.06373	8.52686e-07	Imputed
rs2356699	7	12873978	A	G	0.454521	0.4522	234	-0.118775	0.023457	-5.06354	8.53463e-07	Imputed
rs2518661	14	31267671	A	G	0.478166	0.4685	234	0.119349	0.0235807	5.06132	8.62427e-07	Imputed
rs2518662	14	31267557	A	G	0.478207	0.4696	234	0.119251	0.023566	5.06028	8.66661e-07	Imputed
rs2518663	14	31267367	A	G	0.478222	0.4685	234	0.119142	0.023545	5.06019	8.67039e-07	Imputed
rs2109290	7	12873547	A	G	0.45523	0.4927	234	-0.118441	0.0234104	-5.05933	8.7053e-07	Imputed
rs2819777	14	31266257	C	T	0.467514	0.4599	234	0.118263	0.0233951	5.05504	8.88289e-07	Imputed
rs2518667	14	31265509	A	G	0.467818	0.4574	234	0.117867	0.0233213	5.05407	8.92355e-07	Genotyped
rs2518668	14	31264283	T	C	0.47837	0.4696	234	0.117902	0.0233381	5.05189	9.01555e-07	Imputed
rs7803338	7	12868633	C	G	0.455074	0.4574	234	-0.118445	0.0234466	-5.05169	9.02412e-07	Imputed
rs10269634	7	12867683	T	C	0.455103	0.4565	234	-0.118508	0.023461	-5.05129	9.04116e-07	Imputed
rs2215333	7	12869366	C	T	0.455097	0.4555	234	-0.118332	0.0234373	-5.04887	9.14473e-07	Imputed
rs6976082	7	12869603	A	T	0.455103	0.4555	234	-0.118298	0.0234342	-5.04811	9.17738e-07	Imputed
rs140576080	19	29100784	C	T	0.0467857	0.0627	234	0.319635	0.0634693	5.03606	9.71184e-07	Imputed
rs4719339	7	12865818	T	A	0.420184	0.4317	234	-0.122819	0.0244451	-5.02427	1.02638e-06	Imputed
rs12537800	7	12910366	G	A	0.429784	0.43	234	-0.117265	0.0233647	-5.0189	1.05252e-06	Imputed
rs117189291	19	29265555	G	A	0.050433	0.0586	234	0.309892	0.061824	5.01248	1.08463e-06	Imputed
rs144248420	10	1543747	T	A	0.0221948	0.0163	234	-0.452037	0.0902453	-5.00899	1.10249e-06	Imputed
rs10272911	7	12908820	T	C	0.42924	0.4295	234	-0.11647	0.0232858	-5.00176	1.14035e-06	Imputed
rs4721151	7	12892495	G	T	0.450429	0.4469	234	-0.118075	0.0236195	-4.99906	1.15483e-06	Imputed
rs10224102	7	12908159	A	G	0.429481	0.4304	234	-0.116179	0.0232548	-4.99592	1.17188e-06	Genotyped
rs75798064	19	29065673	T	C	0.0465553	0.063	234	0.312265	0.0625243	4.9943	1.18074e-06	Imputed
rs75996104	19	29065564	T	A	0.0445142	0.0542	234	0.315134	0.0632172	4.98495	1.23336e-06	Imputed
rs78295196	19	29314584	C	T	0.0544005	0.064	234	0.294978	0.0593611	4.96921	1.32705e-06	Imputed
rs1342227	6	50484235	C	G	0.0414842	0.0434	234	0.320236	0.0644609	4.96791	1.33512e-06	Imputed
rs75966654	19	29315486	G	A	0.0544032	0.0639	234	0.294884	0.0593786	4.96617	1.34593e-06	Imputed
rs6959404	7	12907061	A	C	0.425573	0.425	234	-0.115984	0.0233646	-4.96409	1.35901e-06	Imputed
rs144501203	22	37722638	G	A	0.0221521	0.0184	234	0.468683	0.0947429	4.94689	1.47189e-06	Imputed
rs147906088	7	54563812	C	T	0.0278053	0.02278	234	0.40593	0.0825651	4.91649	1.69394e-06	Imputed
rs2518669	14	31260786	T	C	0.480097	0.4707	234	0.114187	0.0232929	4.90224	1.80884e-06	Imputed
rs56357143	20	57800292	C	T	0.0213097	0.0184	234	-0.417562	0.0852228	-4.89964	1.83055e-06	Imputed
rs6953097	7	12877610	G	A	0.451085	0.449	234	-0.115089	0.0235346	-4.89019	1.91187e-06	Imputed
rs6959543	7	12907076	C	A	0.42309	0.4219	234	-0.1138	0.023317	-4.88054	1.99839e-06	Imputed
rs7800218	7	12855522	G	A	0.449863	0.4463	234	-0.115946	0.0237713	-4.87756	2.02596e-06	Imputed
rs6948718	7	12871575	A	G	0.450574	0.4521	234	-0.114905	0.0235652	-4.87604	2.04008e-06	Imputed
rs6950340	7	12865258	A	G	0.450499	0.4489	234	-0.11522	0.023634	-4.87518	2.04815e-06	Imputed
rs11046348	12	22394902	G	C	0.453078	0.4599	234	-0.107011	0.0219577	-4.87351	2.06388e-06	Imputed
rs6969461	7	12871827	T	G	0.450911	0.4533	234	-0.114765	0.0235612	-4.87094	2.08835e-06	Imputed
rs10278442	7	12869959	T	G	0.450837	0.4523	234	-0.114695	0.0235738	-4.86537	2.14221e-06	Imputed
rs10246359	7	12866141	C	A	0.416195	0.4262	234	-0.119198	0.024635	-4.83855	2.42137e-06	Imputed
rs7148775	14	31251479	A	G	0.476502	0.4742	234	0.11307	0.0233763	4.83694	2.43922e-06	Genotyped
rs74654420	19	29342251	G	C	0.0495212	0.051	234	0.302574	0.0626529	4.82937	2.52475e-06	Imputed
rs10912172	1	187747584	T	C	0.489981	0.4794	234	-0.119472	0.0248079	-4.8159	2.68417e-06	Imputed
rs10912174	1	187749447	C	T	0.490132	0.4783	234	-0.119825	0.0248983	-4.81256	2.72517e-06	Imputed
rs259985	20	57797290	T	C	0.0853088	0.0792	234	-0.21382	0.0444617	-4.80909	2.76842e-06	Imputed
rs2518677	14	31253844	A	C	0.468679	0.4599	234	0.112872	0.023475	4.80816	2.78005e-06	Imputed
rs4360485	1	187748229	G	A	0.489793	0.4783	234	-0.119407	0.0248437	-4.80635	2.80301e-06	Imputed
rs2427847	14	31253569	A	G	0.46865	0.461	234	0.112688	0.0234741	4.80053	2.87793e-06	Imputed
rs2819778	14	31253925	T	A	0.47906	0.4696	234	0.111569	0.0233067	4.78698	3.05998e-06	Imputed
rs35490471	7	12864490	T	A	0.411433	0.4203	234	-0.117218	0.0245217	-4.78017	3.15556e-06	Imputed
rs2518678	14	31252966	C	A	0.478889	0.4696	234	0.11119	0.0233074	4.7706	3.29486e-06	Imputed
rs6942839	7	12876210	A	G	0.431611	0.4337	234	-0.111887	0.0234827	-4.76467	3.38401e-06	Imputed
rs6960404	7	12924579	A	G	0.45949	0.463	234	-0.113046	0.0237964	-4.75054	3.60628e-06	Imputed
rs12037066	1	187749662	T	A	0.494395	0.4772	234	-0.117226	0.0247031	-4.7454	3.69048e-06	Imputed
rs17619332	7	12860027	G	A	0.441543	0.4411	234	-0.111633	0.0236136	-4.72748	3.99934e-06	Imputed
rs116496126	1	91190609	A	C	0.0202322	0.0163	234	0.42325	0.0898094	4.71276	4.27172e-06	Imputed
rs10238211	7	12858330	C	A	0.440481	0.4435	234	-0.11135	0.0236322	-4.71177	4.29064e-06	Imputed
rs10243288	7	12859885	G	C	0.440786	0.4353	234	-0.111108	0.0236165	-4.70468	4.4285e-06	Imputed
rs28433921	7	12860270	A	T	0.44057	0.438	234	-0.111228	0.0236465	-4.70377	4.44655e-06	Imputed
rs4562066	5	38151713	C	T	0.346077	0.3283	234	-0.126539	0.0269786	-4.69036	4.72058e-06	Imputed
rs11979940	7	3654223	G	T	0.289474	0.295	234	0.126261	0.0269258	4.68921	4.74467e-06	Imputed
rs2167724	15	70188673	T	C	0.219336	0.2278	234	0.135054	0.0288172	4.68657	4.80073e-06	Imputed
rs6451369	5	38151803	G	A	0.346117	0.3275	234	-0.126495	0.0269927	-4.68626	4.80746e-06	Imputed
rs4583910	5	38151950	C	T	0.346157	0.3275	234	-0.12649	0.0269994	-4.68493	4.83589e-06	Imputed
rs10238367	7	12879444	T	C	0.430009	0.4295	234	-0.110851	0.023681	-4.68101	4.92102e-06	Imputed
rs4267890	5	38153196	A	G	0.358568	0.3497	234	-0.127006	0.0271891	-4.67122	5.13967e-06	Imputed
rs957360	7	3660918	C	G	0.288626	0.2906	234	0.125155	0.0268047	4.66914	5.18738e-06	Imputed
rs11632512	15	70205132	T	A	0.21748	0.2245	234	0.135999	0.0291395	4.66717	5.23303e-06	Imputed
rs7719983	5	38152824	T	A	0.358345	0.3492	234	-0.126803	0.0271831	-4.66476	5.28912e-06	Imputed
rs4501364	5	38153327	T	A	0.358571	0.35	234	-0.126898	0.027204	-4.66468	5.2912e-06	Imputed
rs7720377	5	38152806	A	G	0.358404	0.3492	234	-0.126739	0.0271729	-4.66414	5.30365e-06	Imputed
rs6460985	7	12923556	T	C	0.463999	0.4598	234	-0.111864	0.0239912	-4.66271	5.33748e-06	Imputed
rs11608405	12	22394320	A	G	0.465895	0.4695	234	-0.100037	0.021465	-4.66044	5.39136e-06	Imputed
rs4762895	12	22395844	A	G	0.465851	0.4707	234	-0.100017	0.0214627	-4.66002	5.40154e-06	Imputed
rs2016197	7	3665210	G	C	0.292315	0.2913	234	0.122666	0.0263269	4.65935	5.41758e-06	Imputed
rs10459079	12	22396257	C	T	0.465808	0.4706	234	-0.0999887	0.0214599	-4.65932	5.41836e-06	Genotyped
rs11763946	7	46218147	A	G	0.247035	0.2522	234	-0.133826	0.0287347	-4.65729	5.46716e-06	Imputed
rs61820624	1	187747347	T	C	0.49179	0.4793	234	-0.115143	0.0247307	-4.65585	5.50215e-06	Imputed
rs72717106	1	187740079	A	T	0.492145	0.4803	234	-0.114487	0.0245903	-4.65579	5.50368e-06	Imputed
rs61820623	1	187747140	C	A	0.491826	0.4772	234	-0.115074	0.0247196	-4.65518	5.51861e-06	Imputed
rs61820622	1	187745386	T	A	0.491588	0.4783	234	-0.114773	0.0246585	-4.65451	5.53493e-06	Imputed
rs73095926	3	5103086	G	A	0.0363087	0.0401	234	-0.310453	0.0667134	-4.65352	5.55916e-06	Genotyped
rs55846404	1	187744331	A	G	0.491496	0.4783	234	-0.114519	0.024617	-4.65202	5.59624e-06	Imputed
rs61820617	1	187741834	C	T	0.491617	0.4783	234	-0.114111	0.0245529	-4.64756	5.70792e-06	Imputed
rs6962633	7	12862012	G	A	0.407042	0.4207	234	-0.113549	0.0244323	-4.64749	5.7095e-06	Imputed
rs17606224	1	187743042	A	C	0.491384	0.4772	234	-0.114083	0.0245481	-4.64734	5.71328e-06	Imputed
rs61820618	1	187741919	A	G	0.491564	0.4783	234	-0.114084	0.0245486	-4.64727	5.71517e-06	Imputed
rs57829922	1	187742434	A	G	0.491441	0.4783	234	-0.114024	0.0245399	-4.64648	5.73519e-06	Imputed
rs112018523	18	11227914	T	G	0.0353031	0.0293	234	0.362734	0.0780848	4.64539	5.7629e-06	Imputed
rs61820620	1	187742684	A	C	0.4915	0.4772	234	-0.113965	0.0245366	-4.64468	5.78105e-06	Genotyped
rs11243356	9	134223191	C	T	0.130211	0.1421	234	-0.167467	0.0360592	-4.64422	5.79263e-06	Imputed
rs34996456	2	77731311	G	A	0.283671	0.3226	234	-0.119348	0.0257027	-4.64341	5.81361e-06	Imputed
rs9552763	13	23472641	G	A	0.035806	0.0389	234	0.342987	0.073906	4.64085	5.87951e-06	Imputed
rs6953007	7	46219211	A	T	0.24664	0.2549	234	-0.133096	0.0286879	-4.63943	5.91666e-06	Imputed
rs186807222	7	50367730	G	A	0.0254029	0.0325	234	-0.339656	0.073238	-4.6377	5.96201e-06	Imputed
rs56068087	1	187737758	T	C	0.445506	0.476	234	-0.114187	0.0246472	-4.63287	6.09048e-06	Imputed
rs7782934	7	3661907	C	T	0.289249	0.2918	234	0.124624	0.0269006	4.63274	6.09387e-06	Imputed
rs7719305	5	38152361	T	A	0.344265	0.3257	234	-0.124733	0.0269621	-4.62622	6.27173e-06	Imputed
rs7719718	5	38152362	T	G	0.344273	0.3257	234	-0.124744	0.0269655	-4.62606	6.27611e-06	Imputed
rs77753509	3	141096518	G	A	0.0239356	0.0076	234	0.369607	0.0799234	4.62451	6.31897e-06	Imputed
rs77316854	3	141095242	T	A	0.0239443	0.0076	234	0.369548	0.0799151	4.62426	6.32615e-06	Imputed
rs6897900	5	38148794	A	C	0.348297	0.3308	234	-0.122375	0.0264904	-4.61959	6.45749e-06	Genotyped
rs61531747	1	187729320	G	T	0.487542	0.487	234	-0.113243	0.0245354	-4.61551	6.5746e-06	Imputed
rs6462203	7	3676002	C	A	0.282366	0.2722	234	0.120747	0.0261632	4.61513	6.58564e-06	Imputed
rs112218945	17	38093534	C	T	0.0236901	0.0241	234	0.409541	0.0888158	4.61113	6.70251e-06	Imputed
rs10941383	5	38149773	A	G	0.348456	0.3319	234	-0.122433	0.0265539	-4.61075	6.71373e-06	Imputed
rs117018559	19	48725431	G	A	0.0213611	0.0098	234	0.381155	0.0826688	4.61063	6.71709e-06	Genotyped
rs1385942	7	46220970	A	G	0.246018	0.256	234	-0.131794	0.0285912	-4.6096	6.74775e-06	Imputed
rs4501363	5	38153264	G	A	0.332638	0.3228	234	-0.127484	0.0276672	-4.60776	6.80246e-06	Imputed
rs11576434	1	187727185	G	T	0.487715	0.487	234	-0.113094	0.0245447	-4.60768	6.80488e-06	Imputed
rs10233162	7	3676573	G	T	0.279848	0.2733	234	0.120476	0.0261713	4.60337	6.93494e-06	Imputed
rs4285257	5	38151422	G	C	0.348139	0.3287	234	-0.122951	0.0267099	-4.60319	6.94022e-06	Imputed
rs12153319	5	38149553	A	G	0.349085	0.3293	234	-0.122216	0.026562	-4.60117	7.00206e-06	Imputed
rs17619124	7	12853902	C	T	0.419143	0.4176	234	-0.110615	0.0240417	-4.60098	7.00788e-06	Imputed
rs6451367	5	38149131	T	A	0.319978	0.3004	234	-0.124649	0.0270984	-4.59986	7.04259e-06	Imputed
rs4364830	1	187724820	T	C	0.487976	0.487	234	-0.112847	0.0245555	-4.59561	7.17513e-06	Imputed
rs113026826	20	57795523	A	G	0.021788	0.0184	234	-0.396252	0.086309	-4.59109	7.31867e-06	Imputed
rs58688082	7	3676859	A	G	0.280397	0.2733	234	0.120091	0.0261705	4.58879	7.39274e-06	Imputed
rs62573681	9	138276561	C	G	0.0677227	0.0716	234	-0.244265	0.0532811	-4.58447	7.53394e-06	Imputed
rs4269309	5	38150689	A	T	0.320225	0.3004	234	-0.124594	0.0271817	-4.58375	7.55767e-06	Imputed
rs6451368	5	38151763	T	C	0.320342	0.3004	234	-0.124804	0.0272523	-4.57959	7.69632e-06	Imputed
rs4599556	5	38146497	C	G	0.350182	0.3293	234	-0.122593	0.0267735	-4.57888	7.72038e-06	Imputed
rs11979907	7	3684139	G	A	0.286649	0.2644	234	0.121902	0.0266361	4.57658	7.79835e-06	Imputed
rs35286009	2	77730722	C	G	0.285983	0.3256	234	-0.116885	0.0255463	-4.57541	7.83827e-06	Imputed
rs17595137	2	77728001	G	C	0.286125	0.3271	234	-0.116952	0.0255632	-4.57503	7.85135e-06	Imputed
rs11885676	2	77732482	T	C	0.285714	0.324	234	-0.116845	0.0255519	-4.57285	7.92668e-06	Imputed
rs3817615	7	3678514	A	G	0.280568	0.2745	234	0.119708	0.0261874	4.57122	7.98337e-06	Imputed
rs4289583	5	38152044	C	T	0.320468	0.3004	234	-0.124642	0.0272756	-4.56974	8.03484e-06	Imputed
rs7800891	7	3684365	A	C	0.286715	0.2557	234	0.121742	0.0266414	4.56964	8.03862e-06	Imputed
rs77627715	9	2488041	A	G	0.0234998	0.0108	234	0.369316	0.0808574	4.56749	8.11423e-06	Genotyped
rs78635527	9	2487926	A	G	0.0235277	0.0108	234	0.369281	0.0808741	4.56612	8.16288e-06	Imputed
rs7134817	12	31151093	C	T	0.229551	0.2104	234	0.133315	0.0292083	4.56428	8.22861e-06	Imputed
rs10245607	7	3683132	A	T	0.288735	0.3241	234	0.120339	0.0263699	4.56348	8.25742e-06	Imputed
rs10058399	5	38152605	T	A	0.351171	0.333	234	-0.122186	0.0267751	-4.5634	8.26035e-06	Imputed
rs28698721	7	3683596	G	C	0.288734	0.2685	234	0.120157	0.0263772	4.55532	8.55638e-06	Imputed
rs10276626	7	3679977	C	G	0.280735	0.2766	234	0.119341	0.0262105	4.55317	8.6369e-06	Imputed
rs6462207	7	3680952	A	C	0.281096	0.2787	234	0.119318	0.026215	4.55151	8.69978e-06	Imputed
rs10280102	7	3680464	C	T	0.28041	0.2789	234	0.119524	0.0262863	4.54699	8.87253e-06	Imputed
rs78287466	3	141135822	G	A	0.0235	0.0065	234	0.361493	0.0795124	4.54637	8.89658e-06	Imputed
rs16851412	3	141140659	G	A	0.0235043	0.0076	234	0.361373	0.0794984	4.54566	8.92392e-06	Imputed
rs6762722	3	141145216	A	G	0.0235043	0.0076	234	0.361373	0.0794984	4.54566	8.92392e-06	Genotyped
rs2518665	14	31266892	G	A	0.455074	0.4533	234	0.1082	0.0238064	4.545	8.94969e-06	Imputed
rs4762899	12	22417075	C	T	0.290598	0.2625	234	0.116845	0.0257137	4.54406	8.98645e-06	Genotyped
rs143013965	4	36438246	G	A	0.0264932	0.0264	234	0.379092	0.0834664	4.54185	9.07309e-06	Imputed
rs1421361	7	131459782	C	A	0.389414	0.3926	234	-0.113282	0.0249491	-4.5405	9.12629e-06	Imputed
rs7805946	7	3692663	A	G	0.29388	0.2852	234	0.120056	0.0264479	4.53935	9.1722e-06	Imputed
rs2430103	1	187753749	A	G	0.486904	0.476	234	0.11131	0.0245425	4.5354	9.33095e-06	Imputed
rs12915773	15	52516677	C	T	0.111203	0.1345	234	-0.171133	0.0377517	-4.53311	9.42389e-06	Imputed
rs9292696	5	38153549	A	G	0.332087	0.3221	234	-0.125541	0.0277318	-4.52696	9.67863e-06	Imputed
rs6462201	7	3672905	A	C	0.282503	0.2831	234	0.120427	0.0266268	4.52277	9.85638e-06	Imputed
rs62035537	16	57042109	G	A	0.127329	0.1046	234	-0.157744	0.0348921	-4.52091	9.93606e-06	Imputed

## Sheet: Language_Baseline
Supplementary Table 7.Top (P<1x10-5) results from GWAS analyses of Language-Baseline data in EMIF-AD MBD dataset.
ID	chr	pos	noneffectAllele	effectAllele	data_MAF	gnomAD_MAF	N	BETA	SE	T_STAT	PVALUE	Genotyped
rs9305816	21	18817530	G	A	0.24279	0.2652	849	-0.344062	0.0666576	-5.16163	3.05664e-07	Imputed
rs2824306	21	18820248	T	C	0.239797	0.2522	849	-0.345656	0.0682218	-5.06665	4.97895e-07	Imputed
rs16920423	9	104244009	C	A	0.0566489	0.0499	849	-0.609087	0.120512	-5.05416	5.30564e-07	Imputed
rs208885	21	18808923	G	T	0.242556	0.2712	849	-0.321789	0.0661015	-4.86811	1.34561e-06	Imputed
rs208888	21	18809843	G	A	0.22946	0.2603	849	-0.329046	0.0684502	-4.80709	1.81381e-06	Imputed
rs115171574	3	193037343	G	A	0.0202508	0.013	849	-0.968927	0.204707	-4.73323	2.59194e-06	Imputed
rs1929481	9	104243437	T	A	0.0621453	0.0554	849	-0.549553	0.116193	-4.72964	2.63696e-06	Imputed
rs80019313	1	89188755	T	G	0.0362264	0.0318	849	0.766061	0.162875	4.70338	2.99015e-06	Imputed
rs55990859	17	2711337	A	G	0.142817	0.1486	849	0.431686	0.0918201	4.70144	3.01799e-06	Imputed
rs2824296	21	18808111	C	G	0.252794	0.2798	849	-0.3034	0.064745	-4.68608	3.24719e-06	Imputed
rs8134725	21	18807586	G	A	0.25301	0.2787	849	-0.303316	0.0647746	-4.68264	3.30076e-06	Imputed
rs55928151	1	189273526	T	C	0.193996	0.1952	849	-0.355661	0.0762756	-4.66283	3.62612e-06	Imputed
rs116281154	2	34968541	C	T	0.03398	0.0302	849	0.795821	0.171967	4.62774	4.27973e-06	Imputed
rs35396866	17	59546787	C	G	0.0980297	0.103	849	-0.442121	0.095808	-4.61465	4.55126e-06	Imputed
rs71373882	17	59542905	G	C	0.0992454	0.0986	849	-0.438739	0.0952229	-4.6075	4.70664e-06	Imputed
rs185641672	X	27623322	G	T	0.015	0.021	849	-0.913634	0.198824	-4.59519	4.98599e-06	Imputed
rs73057050	1	189144722	T	A	0.193966	0.1983	849	-0.348565	0.0760119	-4.58567	5.21286e-06	Imputed
rs141165740	4	95212926	C	T	0.0158123	0.0249	849	-1.11025	0.242267	-4.58274	5.28451e-06	Imputed
rs73057052	1	189151849	A	C	0.194069	0.2002	849	-0.348082	0.0759779	-4.58136	5.31871e-06	Imputed
rs117758730	15	80294658	A	G	0.0153015	0.0119	849	-1.04152	0.227489	-4.57832	5.39465e-06	Genotyped
rs55924400	4	95110819	A	T	0.01527	0.0249	849	-1.12803	0.247744	-4.5532	6.06352e-06	Imputed
rs117069369	10	109602331	G	C	0.0233922	0.0294	849	-0.917808	0.20192	-4.54541	6.28655e-06	Imputed
rs55978140	17	2711085	T	C	0.146045	0.1514	849	0.411864	0.0906752	4.54219	6.38089e-06	Imputed
rs72808015	10	81863120	A	G	0.075334	0.0815	849	-0.549383	0.121468	-4.52285	6.97759e-06	Imputed
rs112138427	17	2708897	C	T	0.139924	0.1453	849	0.418538	0.0925879	4.52044	7.0557e-06	Imputed
rs61844517	10	6760422	G	A	0.0242925	0.0261	849	0.82239	0.182661	4.50228	7.67086e-06	Genotyped
rs142433195	3	193072913	G	A	0.0377791	0.0392	849	-0.664955	0.147734	-4.50104	7.71471e-06	Imputed
rs926582	1	210568575	A	G	0.188427	0.1573	849	-0.322214	0.0718968	-4.48162	8.43318e-06	Imputed
rs74287986	3	193070507	C	T	0.0377461	0.039	849	-0.659274	0.147351	-4.47416	8.72573e-06	Imputed
rs78984196	3	193069126	A	C	0.0377319	0.039	849	-0.656875	0.147165	-4.46353	9.15982e-06	Imputed
rs34911579	4	105054540	G	A	0.474987	0.4978	849	-0.241839	0.0541891	-4.46287	9.18724e-06	Genotyped
rs8126676	21	18816332	G	A	0.280551	0.4557	849	-0.277646	0.0623173	-4.45536	9.50709e-06	Genotyped
rs7620125	3	193067682	G	A	0.0376773	0.0396	849	-0.654782	0.146988	-4.45466	9.53765e-06	Imputed
rs3785828	17	59547853	T	G	0.109534	0.1258	849	-0.395458	0.0888397	-4.45137	9.68157e-06	Genotyped
rs17250199	11	4854147	C	T	0.145433	0.1432	849	-0.362503	0.0814701	-4.44952	9.76334e-06	Imputed
rs34733051	11	4833203	T	C	0.149805	0.1478	849	-0.353853	0.0795297	-4.44931	9.77262e-06	Imputed
rs79829846	22	42653852	G	C	0.0223068	0.0304	849	-0.985439	0.221497	-4.449	9.78644e-06	Imputed
rs35546722	11	4833167	A	G	0.150637	0.1486	849	-0.352287	0.0792146	-4.44725	9.86473e-06	Imputed

## Sheet: Language_Longitudinal
Supplementary Table 8. Top (P<1x10-5) results from GWAS analyses of Language-Longitudinal data in EMIF-AD MBD dataset.
ID	chr	pos	noneffectAllele	effectAllele	data_MAF	gnomAD_MAF	N	BETA	SE	T_STAT	PVALUE	Genotyped
rs17693634	18	55769626	C	G	0.0246857	0.039	409	0.225964	0.043821	5.15652	3.96501e-07	Imputed
rs17755337	18	55762996	T	G	0.0244705	0.0401	409	0.225544	0.0437507	5.1552	3.9913e-07	Genotyped
rs954987	3	3375972	G	A	0.03713	0.0401	409	-0.192617	0.0377217	-5.10627	5.09365e-07	Imputed
rs113061292	18	9758982	A	G	0.0201135	0.0152	409	-0.260618	0.0513335	-5.07696	5.88957e-07	Genotyped
rs73805914	3	3375239	G	A	0.0357029	0.038	409	-0.193519	0.0383488	-5.0463	6.85043e-07	Imputed
rs57944324	3	3374363	T	C	0.0365083	0.038	409	-0.192302	0.0381235	-5.0442	6.92162e-07	Imputed
rs112801891	10	2588147	C	G	0.041896	0.0369	409	-0.174917	0.0349582	-5.0036	8.44498e-07	Imputed
rs4405214	10	2589070	G	C	0.0418556	0.037	409	-0.174598	0.0349262	-4.99904	8.63531e-07	Imputed
rs142300184	3	3366463	G	A	0.032702	0.0304	409	-0.199876	0.0402203	-4.96952	9.96952e-07	Imputed
rs111895894	10	2592162	C	G	0.0418067	0.0372	409	-0.173807	0.0349779	-4.96905	9.99237e-07	Imputed
rs147096446	3	3366751	A	C	0.0327178	0.0295	409	-0.199965	0.0402633	-4.96644	1.01198e-06	Imputed
rs77158692	10	2589527	A	G	0.041787	0.037	409	-0.173471	0.0349934	-4.95725	1.05812e-06	Imputed
rs112879789	10	2594415	A	G	0.0418141	0.0369	409	-0.173344	0.0350845	-4.94076	1.14604e-06	Imputed
rs112802811	10	2594882	C	A	0.0418162	0.0368	409	-0.173239	0.035101	-4.93545	1.17582e-06	Imputed
rs113863574	10	2595670	G	A	0.0418212	0.0359	409	-0.172924	0.0351529	-4.91919	1.27175e-06	Imputed
rs4701254	5	25429829	C	T	0.425927	0.4317	409	-0.0693977	0.0141268	-4.91251	1.31332e-06	Imputed
rs35021423	19	34760877	C	G	0.0710194	0.0575	409	-0.145672	0.0297559	-4.89558	1.42459e-06	Imputed
rs56914879	19	34740742	G	C	0.0711965	0.0587	409	-0.144826	0.0296561	-4.88352	1.50932e-06	Imputed
rs118078386	10	2598773	T	A	0.041843	0.0362	409	-0.171857	0.0353012	-4.86832	1.62314e-06	Imputed
rs2716125	1	59490585	C	G	0.145257	0.128	409	0.09972	0.0206219	4.83563	1.89651e-06	Imputed
rs11880342	19	34747233	G	A	0.0720995	0.0612	409	-0.142364	0.0295281	-4.82131	2.02983e-06	Imputed
rs67243217	19	34749342	T	G	0.0724234	0.0587	409	-0.142259	0.0295125	-4.8203	2.03952e-06	Imputed
rs73173917	7	101172459	T	C	0.0269143	0.0206	409	0.210582	0.0436963	4.81922	2.05007e-06	Genotyped
rs66529158	19	34749649	C	T	0.0722879	0.0591	409	-0.142125	0.0295254	-4.81366	2.10465e-06	Imputed
rs117608298	19	34716108	A	G	0.0355049	0.0325	409	-0.185901	0.0387489	-4.7976	2.27067e-06	Genotyped
rs73805912	3	3370850	G	C	0.0318413	0.0304	409	-0.19569	0.0408093	-4.79524	2.29605e-06	Imputed
rs6125059	20	46274573	G	C	0.134442	0.1497	409	-0.111201	0.0232116	-4.79077	2.34498e-06	Imputed
rs149192976	3	3369495	C	T	0.0318927	0.0304	409	-0.195531	0.040823	-4.78972	2.35654e-06	Imputed
rs78528466	10	2602263	T	G	0.0418586	0.0361	409	-0.170115	0.0355339	-4.78741	2.3824e-06	Imputed
rs57898177	3	3374703	C	T	0.0315853	0.0304	409	-0.194985	0.040824	-4.77625	2.51089e-06	Imputed
rs73805911	3	3369104	C	T	0.0317193	0.0304	409	-0.194843	0.0408289	-4.77217	2.55944e-06	Imputed
rs12327730	19	34764842	C	T	0.0732873	0.0586	409	-0.140085	0.0294543	-4.75603	2.76081e-06	Imputed
rs142764892	1	222452072	C	T	0.0232172	0.0228	409	-0.268981	0.0565738	-4.75451	2.78049e-06	Imputed
rs113443651	10	2603621	C	T	0.0418621	0.0369	409	-0.169204	0.0356313	-4.74874	2.85665e-06	Imputed
rs77615949	10	2604212	G	A	0.0418583	0.0369	409	-0.168991	0.0356463	-4.74079	2.96489e-06	Imputed
rs113183579	10	2601756	T	C	0.0424515	0.0369	409	-0.167153	0.0355009	-4.70841	3.44769e-06	Imputed
rs146321482	19	34689406	G	A	0.0532092	0.0436	409	-0.14985	0.0320266	-4.67893	3.95249e-06	Imputed
rs949869	10	2605999	C	T	0.0439024	0.0379	409	-0.163666	0.0350322	-4.67188	4.08321e-06	Imputed
rs73173919	7	101181089	C	A	0.0267944	0.0206	409	0.20617	0.0441478	4.67001	4.11874e-06	Imputed
rs10033805	4	163967165	T	G	0.325261	0.3286	409	0.0682815	0.014636	4.66531	4.20887e-06	Genotyped
rs12566032	1	163812865	A	T	0.0260367	0.0228	409	-0.221641	0.0475153	-4.66462	4.22239e-06	Imputed
rs7475177	10	2606110	C	T	0.0417851	0.0372	409	-0.166812	0.0358195	-4.65701	4.37313e-06	Imputed
rs17060695	3	59432240	A	T	0.0315641	0.0434	409	-0.183273	0.0394066	-4.65083	4.49932e-06	Imputed
rs116786954	1	163810066	T	C	0.0260375	0.0228	409	-0.218862	0.0471118	-4.64559	4.60887e-06	Imputed
rs76566799	1	163809852	T	C	0.0268258	0.0228	409	-0.214001	0.0461073	-4.64138	4.69903e-06	Imputed
rs17060700	3	59435053	C	T	0.0313566	0.0466	409	-0.183387	0.0395216	-4.64016	4.72533e-06	Imputed
rs114212744	1	163809359	T	C	0.0268342	0.0237	409	-0.213558	0.0460543	-4.6371	4.79218e-06	Imputed
rs79880721	3	59441089	G	C	0.0318079	0.0524	409	-0.180085	0.0389294	-4.62593	5.04397e-06	Imputed
rs6778006	3	59443356	C	T	0.0317872	0.0499	409	-0.17986	0.0389037	-4.6232	5.10737e-06	Genotyped
rs78976011	1	163808469	T	C	0.0268553	0.0228	409	-0.21183	0.0458286	-4.62223	5.1301e-06	Imputed
rs34308190	19	34781354	T	C	0.0729239	0.0607	409	-0.137213	0.0296902	-4.62148	5.1477e-06	Imputed
rs4679567	3	59448652	A	T	0.031964	0.0499	409	-0.179872	0.0389212	-4.62144	5.14868e-06	Imputed
rs55633824	3	59448954	G	C	0.0319627	0.051	409	-0.179869	0.0389226	-4.6212	5.15427e-06	Imputed
rs9859391	3	59445137	C	T	0.0318639	0.0499	409	-0.179755	0.0389122	-4.61951	5.19441e-06	Imputed
rs55696839	3	59452708	C	G	0.0321097	0.051	409	-0.179847	0.0389351	-4.61914	5.20315e-06	Imputed
rs56167798	3	59452247	G	C	0.0320547	0.0509	409	-0.179828	0.0389319	-4.61904	5.20554e-06	Imputed
rs17060726	3	59438755	C	A	0.0313994	0.0467	409	-0.181851	0.0393756	-4.61837	5.22152e-06	Imputed
rs6122597	20	46190401	A	G	0.117864	0.1304	409	-0.107674	0.0233294	-4.61537	5.29372e-06	Imputed
rs12744772	1	198912551	C	T	0.0520376	0.0564	409	-0.175192	0.0379946	-4.61097	5.40117e-06	Imputed
rs6125031	20	46125888	T	C	0.120193	0.1293	409	-0.100766	0.021859	-4.60984	5.42902e-06	Imputed
rs6793511	3	59443570	T	C	0.0320181	0.051	409	-0.178631	0.0387517	-4.60963	5.43432e-06	Imputed
rs72875629	3	59440798	C	T	0.0311993	0.0457	409	-0.181829	0.0394522	-4.60883	5.45412e-06	Imputed
rs1502612	3	59439531	A	G	0.0314115	0.0467	409	-0.181189	0.0393332	-4.60651	5.51214e-06	Imputed
rs117322324	18	9770325	C	T	0.0272632	0.0184	409	-0.233215	0.0506347	-4.60582	5.52954e-06	Imputed
rs13042678	20	46211286	T	G	0.11857	0.1296	409	-0.110056	0.0239039	-4.60409	5.57354e-06	Imputed
rs17060741	3	59445049	T	A	0.0311746	0.0466	409	-0.181588	0.0394629	-4.60148	5.64017e-06	Imputed
rs79845193	17	40310002	A	G	0.0248473	0.0152	409	-0.221156	0.0480789	-4.59985	5.68218e-06	Imputed
rs2985708	1	155760282	G	C	0.057219	0.0489	409	-0.148216	0.0322223	-4.59981	5.68342e-06	Imputed
rs76693042	1	163804547	T	C	0.026054	0.0228	409	-0.21218	0.0461404	-4.59857	5.71561e-06	Imputed
rs6125042	20	46186327	A	G	0.117719	0.1302	409	-0.106642	0.0232052	-4.59563	5.79262e-06	Imputed
rs36114736	20	46198711	G	A	0.117636	0.129	409	-0.108346	0.0235849	-4.59388	5.83904e-06	Imputed
rs34453886	20	46198719	G	A	0.117516	0.1304	409	-0.10841	0.0236013	-4.59339	5.8519e-06	Imputed
rs77608913	3	59450053	G	A	0.0312404	0.0466	409	-0.181442	0.0395062	-4.59275	5.86902e-06	Imputed
rs17060743	3	59445698	T	C	0.0314262	0.0477	409	-0.180424	0.0393142	-4.58929	5.96218e-06	Imputed
rs694421	19	34728620	A	G	0.057439	0.0618	409	-0.13678	0.0298209	-4.58672	6.0324e-06	Genotyped
rs117190701	19	34648924	C	A	0.0555373	0.0424	409	-0.146238	0.0318903	-4.58567	6.06126e-06	Imputed
rs17060756	3	59461055	C	T	0.0317706	0.0466	409	-0.182213	0.0397497	-4.58401	6.10715e-06	Imputed
rs72675916	1	76671062	C	A	0.0267224	0.0249	409	-0.185926	0.0405891	-4.58069	6.19997e-06	Imputed
rs72875675	3	59455312	C	T	0.0315044	0.0498	409	-0.181192	0.0395585	-4.58035	6.20965e-06	Imputed
rs34218603	20	46223900	C	T	0.115855	0.1256	409	-0.11077	0.0241912	-4.57892	6.25013e-06	Imputed
rs72875676	3	59455447	G	T	0.031464	0.0466	409	-0.181112	0.0395615	-4.57799	6.27648e-06	Imputed
rs17463141	3	190895026	A	G	0.176375	0.1696	409	0.0919247	0.0200922	4.57514	6.35831e-06	Imputed
rs60452237	3	59451131	C	T	0.0321144	0.0499	409	-0.17814	0.038957	-4.57273	6.42816e-06	Imputed
rs57999852	12	97059314	A	G	0.214781	0.2267	409	-0.0770057	0.0168449	-4.57145	6.46558e-06	Imputed
rs145278712	19	35777539	A	G	0.0316437	0.024	409	-0.178471	0.0390514	-4.57017	6.50314e-06	Imputed
rs12825791	12	97061976	C	A	0.214779	0.2267	409	-0.0769503	0.016844	-4.56842	6.5549e-06	Imputed
rs6125054	20	46257118	A	G	0.117943	0.1316	409	-0.112762	0.0246884	-4.5674	6.58519e-06	Imputed
rs1421408	12	97063794	C	G	0.214778	0.2266	409	-0.0768985	0.016842	-4.56588	6.63072e-06	Imputed
rs11787595	9	32186082	C	T	0.0432392	0.0271	409	-0.162841	0.0356701	-4.56519	6.65156e-06	Imputed
rs55977968	2	225813899	G	A	0.0700337	0.051	409	-0.13562	0.0297325	-4.56134	6.76873e-06	Imputed
rs10498175	2	225801101	G	A	0.0706039	0.0523	409	-0.134884	0.0295745	-4.56082	6.78467e-06	Imputed
rs7956423	12	97069751	A	G	0.214724	0.2267	409	-0.076661	0.0168261	-4.55608	6.93168e-06	Imputed
rs56267506	12	97070345	A	G	0.214674	0.2267	409	-0.0766253	0.0168237	-4.55461	6.97798e-06	Imputed
rs147273687	3	184237209	C	T	0.0245071	0.013	409	-0.219925	0.0482906	-4.55419	6.99107e-06	Imputed
rs147085069	6	38329558	G	A	0.0227306	0.0207	409	-0.220015	0.0483415	-4.55127	7.08405e-06	Imputed
rs4301068	4	163966691	T	C	0.413394	0.4176	409	0.0662905	0.0145768	4.54766	7.20039e-06	Genotyped
rs7245432	19	34795479	C	T	0.0737705	0.0592	409	-0.134613	0.0296062	-4.54677	7.22955e-06	Imputed
rs111390815	10	2610457	G	A	0.0425755	0.039	409	-0.162609	0.0358029	-4.54177	7.39435e-06	Imputed
rs71351683	20	46148082	C	T	0.116681	0.1269	409	-0.10103	0.022269	-4.5368	7.56212e-06	Imputed
rs72974671	2	225827925	A	G	0.068776	0.051	409	-0.135535	0.0298821	-4.53565	7.60116e-06	Imputed
rs16930598	8	64604836	G	A	0.0415538	0.0391	409	0.158713	0.0350409	4.52936	7.81961e-06	Imputed
rs532143	19	34727835	C	G	0.055678	0.0505	409	-0.138053	0.0305006	-4.52623	7.93069e-06	Imputed
rs12163976	5	25371459	C	T	0.38973	0.4235	409	-0.0644485	0.0142409	-4.52559	7.95343e-06	Imputed
rs75120890	5	103033451	G	T	0.0683543	0.0727	409	0.131247	0.0290125	4.52382	8.01707e-06	Imputed
rs4711782	6	44363230	A	T	0.0271515	0.0238	409	-0.202345	0.044799	-4.51674	8.27614e-06	Imputed
rs9937	11	4159457	G	A	0.491456	0.4284	409	0.0622018	0.0137768	4.51497	8.34241e-06	Genotyped
rs1348134	1	163797218	G	C	0.0260268	0.0228	409	-0.205101	0.0454396	-4.51369	8.39022e-06	Imputed
rs77374810	1	163794779	T	C	0.0260231	0.0228	409	-0.205073	0.045447	-4.51236	8.44046e-06	Imputed
rs4910914	11	4170791	G	C	0.491889	0.4284	409	0.0626397	0.0138903	4.50962	8.54506e-06	Imputed
rs1114919	5	25366539	A	T	0.389584	0.4203	409	-0.0642443	0.0142517	-4.50784	8.61334e-06	Imputed
rs72826540	5	168375365	G	A	0.0215734	0.0314	409	-0.233887	0.0518874	-4.50758	8.62342e-06	Imputed
rs4910913	11	4170575	T	C	0.491989	0.4281	409	0.0625816	0.0138837	4.50757	8.62374e-06	Imputed
rs117079286	16	28906666	T	C	0.066963	0.0542	409	-0.126642	0.0281064	-4.5058	8.69241e-06	Genotyped
rs13086259	3	190912618	T	C	0.176596	0.1571	409	0.0897046	0.0199362	4.49958	8.93796e-06	Imputed
rs73084067	3	61779156	C	T	0.0321934	0.0184	409	-0.186535	0.0415696	-4.48728	9.44325e-06	Imputed

## Sheet: MemoryDelayed_Baseline
Supplementary Table 9.Top (P<1x10-5) results from GWAS analyses of MemoryDelayed-Baseline data in EMIF-AD MBD dataset.
ID	chr	pos	noneffectAllele	effectAllele	data_MAF	gnomAD_MAF	N	BETA	SE	T_STAT	PVALUE	Genotyped
rs6705798	2	63259881	T	C	0.35836	0.3814	729	-0.327392	0.0605629	-5.40581	8.77807e-08	Imputed
rs7567923	2	63085848	C	T	0.360242	0.3142	729	-0.328308	0.0609007	-5.39087	9.50946e-08	Imputed
rs6739804	2	63269604	C	T	0.344828	0.2996	729	-0.328787	0.0614344	-5.35183	1.17101e-07	Imputed
rs2539978	2	63195179	C	T	0.363838	0.3081	729	-0.324138	0.0606343	-5.34579	1.20923e-07	Imputed
rs2421816	2	63075033	A	C	0.356715	0.3192	729	-0.3254	0.0611927	-5.31763	1.40382e-07	Imputed
rs13418889	2	63079775	C	T	0.36078	0.3161	729	-0.324368	0.0610457	-5.31353	1.43456e-07	Imputed
rs6545973	2	63089434	A	G	0.356718	0.3189	729	-0.321854	0.0610033	-5.276	1.74805e-07	Imputed
rs6545971	2	63074986	T	A	0.360035	0.3228	729	-0.322545	0.0612522	-5.26585	1.84369e-07	Imputed
rs1022110	2	63046039	T	G	0.352297	0.321	729	-0.323552	0.0614881	-5.26202	1.8811e-07	Imputed
rs6545972	2	63084682	A	G	0.362775	0.3224	729	-0.320178	0.0608489	-5.26184	1.8828e-07	Imputed
rs2080227	2	63081759	A	T	0.330549	0.3004	729	-0.326361	0.0623125	-5.23749	2.13849e-07	Imputed
rs360804	2	62939397	G	A	0.333918	0.2913	729	-0.329846	0.0630372	-5.23257	2.19409e-07	Imputed
rs4461246	2	63027671	C	T	0.353757	0.3163	729	-0.32191	0.0616435	-5.22213	2.31669e-07	Imputed
rs80222852	3	101070198	T	C	0.01889	0.0166	729	1.37938	0.264206	5.22083	2.33232e-07	Imputed
rs7562734	2	63047973	G	C	0.349972	0.3018	729	-0.322339	0.0617906	-5.21663	2.38392e-07	Imputed
rs4671050	2	62988169	G	T	0.344787	0.3026	729	-0.325749	0.0625629	-5.20674	2.50956e-07	Imputed
rs17027429	2	63079983	T	C	0.363071	0.3224	729	-0.31609	0.0610107	-5.18089	2.86909e-07	Imputed
rs12713468	2	62983213	G	A	0.342903	0.3049	729	-0.324487	0.0626408	-5.18013	2.88047e-07	Imputed
rs1420018	2	63112500	G	A	0.347681	0.3007	729	-0.316614	0.061168	-5.17613	2.9406e-07	Imputed
rs78784525	2	62978981	G	T	0.34271	0.2989	729	-0.324105	0.0626518	-5.17311	2.9868e-07	Imputed
rs2058567	2	63091426	C	T	0.357561	0.3091	729	-0.314944	0.060985	-5.16429	3.1259e-07	Imputed
rs1828398	2	63034870	A	G	0.360396	0.3275	729	-0.316698	0.0613375	-5.1632	3.14347e-07	Imputed
rs4671051	2	63032696	A	T	0.361809	0.3263	729	-0.316389	0.0613262	-5.15912	3.21028e-07	Imputed
rs189671	2	62959308	T	A	0.340658	0.2983	729	-0.32195	0.0624176	-5.15799	3.22894e-07	Imputed
rs11682530	2	63073194	G	A	0.349211	0.313	729	-0.31776	0.061638	-5.15525	3.27475e-07	Imputed
rs2430388	2	63106784	C	T	0.353805	0.3055	729	-0.31442	0.0610748	-5.14812	3.39715e-07	Imputed
rs7557501	2	63086639	T	C	0.363019	0.325	729	-0.313191	0.0608754	-5.14479	3.4558e-07	Imputed
rs9789661	2	63089644	C	T	0.362837	0.325	729	-0.3131	0.0608884	-5.1422	3.50207e-07	Imputed
rs2539980	2	63208460	C	T	0.350906	0.3	729	-0.315849	0.0614429	-5.14052	3.53237e-07	Imputed
rs4671450	2	62981869	C	A	0.342044	0.2989	729	-0.3216	0.0625977	-5.13757	3.58634e-07	Imputed
rs7573756	2	62990637	G	A	0.342562	0.2972	729	-0.319411	0.0624986	-5.11069	4.11533e-07	Imputed
rs360801	2	62955387	A	G	0.386964	0.3427	729	-0.311281	0.0609767	-5.10492	4.23845e-07	Imputed
rs2710642	2	63149557	A	G	0.353825	0.3181	729	-0.30836	0.0606799	-5.08175	4.76937e-07	Genotyped
rs11893131	2	63079528	A	C	0.360425	0.3189	729	-0.310179	0.0610383	-5.08171	4.77029e-07	Imputed
rs2710644	2	63248968	C	A	0.331902	0.2871	729	-0.314187	0.0618687	-5.07829	4.85394e-07	Imputed
rs1468748	2	63204611	T	C	0.361781	0.32	729	-0.307064	0.0609194	-5.0405	5.87753e-07	Imputed
rs360799	2	62953166	G	A	0.341734	0.2972	729	-0.315175	0.0625936	-5.03526	6.03506e-07	Imputed
rs360807	2	62926859	C	T	0.341314	0.2983	729	-0.315153	0.0626857	-5.02751	6.2754e-07	Imputed
rs2710640	2	63144305	G	A	0.354362	0.3072	729	-0.304064	0.0609035	-4.99256	7.47935e-07	Imputed
rs2710637	2	63173450	A	G	0.3583	0.3196	729	-0.303816	0.0608876	-4.98978	7.58382e-07	Imputed
rs2058566	2	63179076	A	G	0.353101	0.3163	729	-0.303626	0.0610214	-4.97573	8.13558e-07	Imputed
rs2539987	2	63142864	G	A	0.355877	0.3174	729	-0.301934	0.0607805	-4.96761	8.47198e-07	Imputed
rs2539985	2	63134507	A	T	0.351202	0.3157	729	-0.303411	0.0610931	-4.96638	8.524e-07	Imputed
rs2710638	2	63123614	G	A	0.154511	0.1367	729	-0.402107	0.0809829	-4.96533	8.56877e-07	Imputed
rs11125942	2	62966758	T	C	0.349522	0.3057	729	-0.311812	0.0628461	-4.96151	8.73323e-07	Imputed
rs12994674	2	62996645	G	A	0.325631	0.2891	729	-0.315344	0.0638204	-4.94111	9.66487e-07	Imputed
rs360800	2	62954326	C	T	0.347575	0.3026	729	-0.306256	0.0620118	-4.93868	9.78238e-07	Imputed
rs2215870	2	63132342	C	G	0.355885	0.3145	729	-0.299988	0.060825	-4.93199	1.01123e-06	Imputed
rs13013218	2	63011671	C	T	0.357402	0.3124	729	-0.303619	0.0616516	-4.92475	1.0481e-06	Imputed
rs360797	2	62942840	C	T	0.334877	0.2891	729	-0.30694	0.0625982	-4.90333	1.16505e-06	Imputed
rs1553832	2	63013515	C	G	0.356121	0.3102	729	-0.300296	0.061621	-4.87327	1.35055e-06	Imputed
rs9895732	17	1590066	C	G	0.292274	0.2893	729	0.320833	0.0660428	4.85795	1.45571e-06	Imputed
rs7562149	2	63008414	T	C	0.359864	0.3148	729	-0.300361	0.0618881	-4.85329	1.48923e-06	Imputed
rs2301593	17	1588398	C	G	0.29578	0.2885	729	0.315844	0.0651015	4.85157	1.50184e-06	Imputed
rs7501840	17	1588930	C	T	0.29572	0.287	729	0.315346	0.065032	4.84909	1.52013e-06	Genotyped
rs12051770	17	1592073	C	T	0.291365	0.292	729	0.327778	0.0676165	4.84761	1.53115e-06	Imputed
rs9973612	2	63019815	G	C	0.361147	0.3148	729	-0.2968	0.0615078	-4.82542	1.70589e-06	Imputed
rs3927201	2	63001335	G	A	0.354607	0.3051	729	-0.297676	0.0618038	-4.81647	1.78166e-06	Imputed
rs12989754	2	63020970	A	G	0.360863	0.3144	729	-0.295535	0.0615009	-4.80538	1.88008e-06	Imputed
rs66501349	2	236032140	C	T	0.20576	0.1967	729	0.359077	0.0752783	4.77	2.23024e-06	Imputed
rs1906198	2	62946658	A	G	0.349048	0.3022	729	-0.294032	0.0618755	-4.75199	2.4317e-06	Imputed
rs9678329	2	62979759	G	C	0.351897	0.3004	729	-0.293322	0.0621662	-4.71836	2.85602e-06	Imputed
rs187758120	12	76389681	G	A	0.00917608	0.0065	729	1.58072	0.335409	4.7128	2.93265e-06	Imputed
rs6823756	4	38740794	T	C	0.0158545	0.0249	729	-1.12268	0.238365	-4.70992	2.9731e-06	Imputed
rs9968273	4	38741919	T	C	0.0158086	0.0249	729	-1.12146	0.23836	-4.7049	3.04502e-06	Imputed
rs34104251	2	62995183	A	G	0.359177	0.3122	729	-0.290274	0.0617024	-4.70442	3.05199e-06	Imputed
rs28774973	4	38743879	G	A	0.0157826	0.0249	729	-1.11996	0.238291	-4.69994	3.11759e-06	Imputed
rs10005612	4	38752486	G	A	0.0157832	0.0249	729	-1.11803	0.238019	-4.69725	3.15767e-06	Genotyped
rs28793592	4	38748832	C	A	0.015775	0.0249	729	-1.11822	0.238114	-4.69618	3.17379e-06	Imputed
rs28768511	4	38749939	C	T	0.015775	0.0249	729	-1.11756	0.238052	-4.69461	3.1975e-06	Imputed
rs28635245	4	38750482	C	T	0.0157744	0.0249	729	-1.11725	0.238031	-4.69373	3.21099e-06	Imputed
rs28662103	4	38751940	C	T	0.0157757	0.0249	729	-1.11721	0.238022	-4.69372	3.21115e-06	Imputed
rs148187295	20	51410821	T	C	0.0521509	0.0336	729	0.657923	0.140491	4.68304	3.37791e-06	Imputed
rs10153716	2	63007059	A	G	0.361733	0.3169	729	-0.289572	0.0618856	-4.67915	3.4407e-06	Imputed
rs4790281	17	1594039	G	A	0.334931	0.3249	729	0.304412	0.0652476	4.66548	3.67027e-06	Imputed
rs113508033	16	14009266	G	C	0.0320366	0.0488	729	-0.825462	0.177277	-4.65633	3.83213e-06	Imputed
rs2136737	2	62969310	G	C	0.352764	0.3059	729	-0.288306	0.0621118	-4.64173	4.10466e-06	Imputed
rs145052109	1	241615050	G	A	0.0216144	0.0206	729	1.01583	0.219439	4.62922	4.35297e-06	Imputed
rs12149912	16	15868655	G	A	0.423223	0.4272	729	0.271138	0.0587405	4.61586	4.634e-06	Imputed
rs16910299	11	12012114	A	G	0.0193559	0.0315	729	0.995938	0.215822	4.61463	4.6608e-06	Genotyped
rs12295750	11	12012773	C	T	0.0196666	0.0315	729	0.982467	0.212903	4.61461	4.66112e-06	Imputed
rs4663548	2	236029729	G	A	0.206131	0.1965	729	0.348946	0.0756567	4.61223	4.71322e-06	Imputed
rs16910301	11	12013509	A	G	0.0199294	0.0315	729	0.950598	0.206448	4.60455	4.8855e-06	Genotyped
rs16988344	4	38731949	T	C	0.0153965	0.0255	729	-1.11738	0.243082	-4.59673	5.06694e-06	Imputed
rs77672067	8	124020423	T	A	0.0684979	0.0824	729	-0.544954	0.118583	-4.59555	5.09475e-06	Imputed
rs78471968	4	27929997	C	T	0.0115498	0.0022	729	1.34805	0.293522	4.59268	5.16341e-06	Imputed
rs78931605	20	50473166	G	A	0.0315316	0.0293	729	-0.90734	0.197798	-4.5872	5.29674e-06	Imputed
rs10026347	4	38732788	A	G	0.0154787	0.026	729	-1.11073	0.242315	-4.58382	5.38073e-06	Imputed
rs7785264	7	128141638	A	G	0.497811	0.4935	729	-0.283898	0.0620157	-4.57784	5.53227e-06	Imputed
rs59826286	4	38734108	C	T	0.0155581	0.0261	729	-1.10373	0.241519	-4.56995	5.73873e-06	Imputed
rs35288467	16	15866954	C	A	0.423986	0.4306	729	0.264585	0.058269	4.54075	6.56833e-06	Imputed
rs28463741	7	136111671	G	A	0.297596	0.3405	729	0.311772	0.068923	4.52349	7.11142e-06	Imputed
rs1123508	2	63001139	C	T	0.121568	0.1046	729	-0.416822	0.0924113	-4.51051	7.54788e-06	Imputed
rs2710639	2	63138963	T	C	0.374467	0.3427	729	-0.27085	0.0600642	-4.50935	7.58815e-06	Imputed
rs11684900	2	236033167	G	A	0.200911	0.1895	729	0.342339	0.0759527	4.50726	7.66123e-06	Imputed
rs7207951	17	1590526	T	C	0.336	0.3293	729	0.28817	0.0640093	4.502	7.84805e-06	Imputed
rs140244681	11	12015507	A	G	0.0198413	0.0315	729	0.945674	0.210205	4.49881	7.96351e-06	Imputed
rs141682600	5	89725691	C	T	0.0175334	0.0163	729	1.12199	0.249587	4.4954	8.08865e-06	Imputed
rs78962860	20	50476411	G	A	0.0213733	0.0174	729	-1.08188	0.240926	-4.49051	8.27147e-06	Imputed
rs143303199	6	2297783	G	A	0.0186493	0.013	729	0.993137	0.221285	4.48805	8.3647e-06	Imputed
rs12948485	17	1591701	T	C	0.334903	0.31	729	0.29027	0.0647635	4.482	8.5987e-06	Imputed
rs8065368	17	1594359	C	A	0.337267	0.3254	729	0.310663	0.0693232	4.48137	8.62373e-06	Imputed
rs78179213	15	88670730	C	G	0.0534277	0.0618	729	0.587688	0.131164	4.48056	8.65567e-06	Imputed
rs9895914	17	1590085	A	G	0.336212	0.3308	729	0.284936	0.0636024	4.47995	8.67963e-06	Imputed
rs142298856	9	75282552	G	A	0.0124634	0.0054	729	1.34774	0.300969	4.478	8.75714e-06	Imputed
rs75342917	4	40182994	C	T	0.00965971	0.0174	729	1.36447	0.304816	4.47637	8.82221e-06	Genotyped
rs4671451	2	62988049	A	T	0.120654	0.1074	729	-0.417123	0.0932411	-4.47359	8.93461e-06	Imputed
rs4607613	8	15225699	G	T	0.304495	0.2809	729	-0.281635	0.0629783	-4.47193	9.00239e-06	Imputed
rs114770584	6	2263605	C	T	0.0184953	0.013	729	0.997037	0.223731	4.45641	9.66046e-06	Imputed
rs139122394	3	105988808	A	G	0.0134534	0.012	729	1.17909	0.26468	4.45477	9.73257e-06	Imputed
rs13281381	8	15223973	A	T	0.305293	0.2798	729	-0.280675	0.0630106	-4.45441	9.74816e-06	Imputed
rs143771682	9	71662697	G	A	0.0109975	0.0119	729	1.33611	0.300053	4.45292	9.8145e-06	Imputed
rs62101518	18	76626354	C	T	0.163384	0.1183	729	-0.377393	0.0847629	-4.45234	9.84028e-06	Imputed
rs75455586	6	2235585	C	T	0.0183661	0.013	729	0.987168	0.22177	4.45133	9.88558e-06	Imputed

## Sheet: MemoryDelayed_Longitudinal
Supplementary Table 10. Top (P<1x10-5) results from GWAS analyses of MemoryDelayed-Longitudinal data in EMIF-AD MBD dataset.
ID	chr	pos	noneffectAllele	effectAllele	data_MAF	gnomAD_MAF	N	BETA	SE	T_STAT	PVALUE	Genotyped
rs9652864	17	63741645	T	A	0.217676	0.2722	337	0.291837	0.0515048	5.66621	3.19742e-08	Imputed
rs67271173	17	63750916	C	T	0.22949	0.2783	337	0.278011	0.0517755	5.36955	1.49743e-07	Imputed
rs10512506	17	63809889	G	C	0.198945	0.2397	337	0.2841	0.0532688	5.33333	1.80007e-07	Imputed
rs12941664	17	63737237	T	C	0.225233	0.2734	337	0.278373	0.0524283	5.30959	2.02978e-07	Imputed
rs35098727	17	63816298	C	T	0.198899	0.2369	337	0.282206	0.0532922	5.29544	2.18007e-07	Imputed
rs1421028	17	63822041	A	G	0.199614	0.238	337	0.281309	0.0533059	5.27725	2.38906e-07	Imputed
rs11867165	17	63734778	A	G	0.224102	0.2728	337	0.274285	0.0523029	5.24417	2.82025e-07	Genotyped
rs1034764	17	63726773	C	T	0.224749	0.2744	337	0.273381	0.0524842	5.20883	3.36408e-07	Imputed
rs138779828	3	12414770	G	A	0.0218154	0.0239	337	0.9493	0.183289	5.17926	3.89599e-07	Imputed
rs10492691	13	39536641	G	A	0.0285936	0.038	337	0.80308	0.156521	5.1308	4.94864e-07	Imputed
rs193063180	13	90536254	G	T	0.0479788	0.0195	337	0.49874	0.099319	5.0216	8.42838e-07	Imputed
rs149529987	13	90535893	G	C	0.0479935	0.0195	337	0.498719	0.0993282	5.02092	8.45636e-07	Imputed
rs140775842	12	20723791	A	G	0.0392964	0.0369	337	-0.616484	0.122861	-5.01774	8.58707e-07	Imputed
rs117461907	13	90529131	T	G	0.0471093	0.0196	337	0.507331	0.101384	5.00404	9.17415e-07	Imputed
rs79008205	13	90539916	T	G	0.048402	0.0195	337	0.48938	0.0982176	4.9826	1.01713e-06	Imputed
rs114599027	13	90541634	C	T	0.0484391	0.0195	337	0.486944	0.0980024	4.9687	1.08735e-06	Imputed
rs79105053	14	73037338	T	C	0.0308306	0.0412	337	0.624994	0.12647	4.94183	1.23648e-06	Genotyped
rs77786542	13	90567863	A	C	0.0494865	0.0195	337	0.468441	0.0958214	4.88869	1.59182e-06	Imputed
rs3749715	5	172116845	A	G	0.146144	0.1182	337	0.304941	0.0624066	4.88636	1.60943e-06	Imputed
rs79578629	13	90566093	G	A	0.0494211	0.0196	337	0.468362	0.0958549	4.88616	1.61101e-06	Imputed
rs111794723	13	90551035	G	A	0.0489049	0.0185	337	0.469393	0.0962271	4.87797	1.6746e-06	Imputed
rs2349956	13	90556500	C	T	0.0490742	0.0209	337	0.467142	0.0959379	4.86921	1.74529e-06	Imputed
rs141171191	13	90556060	T	C	0.049055	0.0191	337	0.46705	0.0959369	4.8683	1.75277e-06	Imputed
rs148194833	13	90555929	T	C	0.049052	0.0199	337	0.467031	0.0959372	4.86809	1.75454e-06	Imputed
rs114994498	13	90555648	T	A	0.049046	0.0184	337	0.466993	0.0959379	4.86766	1.75811e-06	Imputed
rs116861854	13	90554458	T	C	0.0490238	0.02	337	0.466847	0.0959398	4.86604	1.77159e-06	Imputed
rs76010719	5	172111232	C	T	0.135838	0.0914	337	0.316382	0.0650277	4.86533	1.7775e-06	Imputed
rs16943547	13	90552861	A	G	0.0489659	0.0195	337	0.466464	0.0959387	4.8621	1.8048e-06	Genotyped
rs77577528	22	27600211	T	C	0.0372147	0.0445	337	0.516001	0.107155	4.81548	2.24636e-06	Genotyped
rs11604706	11	67333247	G	A	0.0633113	0.073	337	-0.453518	0.0957347	-4.73724	3.23121e-06	Imputed
rs147069653	9	137003107	G	A	0.0302407	0.0249	337	0.623397	0.133257	4.67817	4.23817e-06	Imputed
rs148309772	9	137002592	G	C	0.0302541	0.0251	337	0.623287	0.133254	4.67743	4.25253e-06	Imputed
rs35158191	9	137002467	T	C	0.0302496	0.0249	337	0.623354	0.133286	4.67682	4.26434e-06	Imputed
rs35874066	9	137002701	G	T	0.0302646	0.025	337	0.622886	0.133198	4.67639	4.27274e-06	Imputed
rs146596120	9	137002401	T	C	0.03022	0.0249	337	0.623275	0.133311	4.67535	4.29311e-06	Imputed
rs35370793	9	137003274	A	G	0.0302614	0.0249	337	0.62195	0.13308	4.6735	4.3295e-06	Imputed
rs35962164	9	137003441	G	C	0.0302645	0.0268	337	0.621885	0.133069	4.67341	4.33137e-06	Imputed
rs36029182	9	137003321	G	A	0.0302614	0.0249	337	0.621889	0.133074	4.67327	4.3342e-06	Imputed
rs28759300	9	137006089	T	C	0.030454	0.026	337	0.618729	0.132415	4.67266	4.34613e-06	Imputed
rs34856382	9	137012032	T	C	0.0306664	0.0271	337	0.614124	0.131438	4.67233	4.35278e-06	Imputed
rs28684479	9	137027547	T	C	0.0386111	0.0325	337	0.531672	0.113793	4.67226	4.35409e-06	Genotyped
rs28436125	9	137005590	G	A	0.0303595	0.026	337	0.619406	0.132595	4.67141	4.3711e-06	Imputed
rs34022301	9	137004092	G	C	0.0303	0.026	337	0.620914	0.132926	4.67111	4.37699e-06	Imputed
rs28377785	9	137004387	G	T	0.0303104	0.026	337	0.6206	0.13286	4.67107	4.3779e-06	Imputed
rs28425680	9	137006033	A	G	0.0303729	0.026	337	0.618949	0.132524	4.67048	4.3896e-06	Imputed
rs28657441	9	137004991	G	A	0.0304114	0.026	337	0.619639	0.132679	4.6702	4.39526e-06	Imputed
rs28421319	9	137004666	T	C	0.0303343	0.026	337	0.619784	0.132758	4.66854	4.42873e-06	Imputed
rs28594106	9	137005333	A	C	0.0303564	0.026	337	0.619077	0.132626	4.66784	4.44292e-06	Imputed
rs28705949	9	137009090	C	T	0.0305684	0.026	337	0.61553	0.13188	4.66733	4.45314e-06	Imputed
rs28585632	9	137005367	T	C	0.0303639	0.026	337	0.618862	0.132599	4.66718	4.45627e-06	Imputed
rs28626085	9	137006071	T	C	0.0303787	0.0261	337	0.618351	0.132507	4.66657	4.46875e-06	Imputed
rs28593202	9	137009024	A	G	0.0305994	0.0272	337	0.615203	0.131843	4.66619	4.47644e-06	Imputed
rs28687115	9	137006589	T	C	0.0304068	0.026	337	0.617333	0.132358	4.66411	4.51903e-06	Imputed
rs28715994	9	137009723	T	C	0.0306159	0.0271	337	0.613973	0.131642	4.66396	4.52222e-06	Imputed
rs28562287	9	137007451	A	T	0.030426	0.026	337	0.616803	0.132263	4.66345	4.5328e-06	Imputed
rs34350861	9	137012416	C	T	0.0307408	0.0271	337	0.611553	0.131154	4.66288	4.54453e-06	Imputed
rs28488634	9	137010180	T	C	0.0306382	0.0262	337	0.613411	0.131561	4.66257	4.55088e-06	Imputed
rs28701738	9	137010980	C	T	0.030671	0.0261	337	0.612524	0.131395	4.66172	4.56864e-06	Imputed
rs28756160	9	137013062	C	A	0.0307707	0.0264	337	0.610596	0.130991	4.66137	4.57597e-06	Imputed
rs10878690	12	68285234	T	C	0.0772916	0.0597	337	0.388332	0.083322	4.66061	4.59167e-06	Imputed
rs28733640	9	137014969	C	G	0.0308148	0.0271	337	0.608839	0.130651	4.66003	4.60391e-06	Imputed
rs35237188	9	137014214	G	A	0.0308299	0.0271	337	0.608877	0.130685	4.6591	4.6234e-06	Imputed
rs28673958	9	137013862	C	A	0.0308209	0.0271	337	0.609088	0.130733	4.659	4.62551e-06	Imputed
rs34523253	9	137017126	A	G	0.0309244	0.0271	337	0.604754	0.129964	4.65324	4.74853e-06	Imputed
rs28434714	9	137016096	A	C	0.0308918	0.0271	337	0.60572	0.1302	4.65222	4.77066e-06	Imputed
rs34259931	9	137016505	A	C	0.0309111	0.0271	337	0.605112	0.130087	4.6516	4.78399e-06	Imputed
rs28538491	9	137017969	T	C	0.0309365	0.0272	337	0.603673	0.129797	4.6509	4.79926e-06	Imputed
rs28654988	9	137019379	T	C	0.0309887	0.0271	337	0.602075	0.12947	4.6503	4.81248e-06	Imputed
rs28665545	9	137019347	G	C	0.0309813	0.0271	337	0.602198	0.129501	4.65015	4.81562e-06	Imputed
rs35420166	9	137019439	G	A	0.0309872	0.0271	337	0.601947	0.129451	4.65	4.81899e-06	Imputed
rs34169579	9	137019542	T	C	0.0310002	0.0261	337	0.601208	0.12937	4.6472	4.88075e-06	Imputed
rs34062061	9	137018963	C	T	0.030913	0.026	337	0.603108	0.129811	4.64603	4.90669e-06	Imputed
rs34515929	9	137020101	T	C	0.0310255	0.0271	337	0.600297	0.129225	4.64536	4.92175e-06	Imputed
rs28565058	9	137021895	T	C	0.0310586	0.0271	337	0.599125	0.128997	4.64448	4.94149e-06	Imputed
rs28687158	9	137022392	T	C	0.0310598	0.026	337	0.598761	0.128935	4.6439	4.95439e-06	Imputed
rs28626885	9	137023878	C	A	0.0310453	0.0271	337	0.597967	0.128779	4.64337	4.9665e-06	Imputed
rs7299190	12	68284194	A	T	0.0765634	0.0597	337	0.384551	0.0828249	4.64293	4.97627e-06	Imputed
rs10878689	12	68284498	T	C	0.0772741	0.0607	337	0.384564	0.0828623	4.641	5.02012e-06	Imputed
rs28637300	9	137023886	T	C	0.0310365	0.0271	337	0.597708	0.128816	4.64002	5.0426e-06	Imputed
rs170807	X	96274089	T	C	0.479	0.454	337	0.166463	0.0359238	4.63378	5.18743e-06	Imputed
rs34031108	9	137024381	G	A	0.0312236	0.0271	337	0.593056	0.128024	4.63236	5.22078e-06	Imputed
rs28595141	9	137024712	A	G	0.0312208	0.0272	337	0.592667	0.127979	4.63096	5.25416e-06	Imputed
rs6851398	4	149891037	A	C	0.238157	0.2326	337	-0.242724	0.0524426	-4.62837	5.31606e-06	Imputed
rs28540578	9	137027288	G	C	0.0312594	0.0271	337	0.590499	0.127666	4.62533	5.38983e-06	Imputed
rs4913262	12	68283045	T	C	0.0768768	0.0587	337	0.37836	0.0820949	4.60881	5.80783e-06	Imputed
rs4835150	4	149875777	C	T	0.227599	0.2228	337	-0.244002	0.0530981	-4.5953	6.1728e-06	Imputed
rs4835552	4	149875988	G	T	0.227652	0.2223	337	-0.243882	0.0531	-4.59288	6.24043e-06	Imputed
rs7964963	12	68277203	A	G	0.0771451	0.059	337	0.37459	0.0815666	4.59244	6.25288e-06	Imputed
rs10878686	12	68278156	C	T	0.0773441	0.06	337	0.372714	0.0813958	4.57903	6.64158e-06	Imputed
rs10878685	12	68278087	T	C	0.0773602	0.0598	337	0.372632	0.0813816	4.57883	6.64755e-06	Imputed
rs759388	12	68278559	C	T	0.0773469	0.0587	337	0.372569	0.0813791	4.57819	6.66669e-06	Imputed
rs10160874	12	68281757	C	T	0.0771187	0.0597	337	0.372488	0.0814143	4.57522	6.75615e-06	Imputed
rs1923068	6	91352342	G	A	0.026687	0.0412	337	0.588556	0.128656	4.57463	6.77395e-06	Imputed
rs7965606	12	68277687	C	T	0.0772313	0.0588	337	0.372262	0.0813806	4.57434	6.78306e-06	Imputed
rs2086780	12	68279110	T	G	0.0772046	0.0587	337	0.372118	0.0813532	4.5741	6.79019e-06	Imputed
rs7953115	12	68281374	G	C	0.0771573	0.0597	337	0.371884	0.0813386	4.57205	6.8531e-06	Imputed
rs7953008	12	68281406	C	T	0.0771559	0.06	337	0.371877	0.0813382	4.57199	6.85496e-06	Genotyped
rs1905445	12	68280758	A	C	0.0772032	0.0597	337	0.371722	0.081313	4.5715	6.86995e-06	Imputed
rs115195654	13	90523246	A	C	0.0448909	0.0195	337	0.496839	0.108688	4.57126	6.87724e-06	Imputed
rs17551057	13	90524907	T	C	0.0453373	0.0197	337	0.492341	0.107941	4.56121	7.19417e-06	Imputed
rs6851561	4	149890906	G	C	0.23651	0.2337	337	-0.239847	0.0526008	-4.55976	7.24118e-06	Imputed
rs12360181	10	108551956	G	T	0.251338	0.2733	337	0.226057	0.049856	4.5342	8.11671e-06	Imputed
rs11193052	10	108549940	T	C	0.251383	0.2733	337	0.226105	0.0498889	4.53217	8.19056e-06	Imputed
rs911289	14	94355805	A	G	0.394231	0.3927	337	0.202882	0.0448778	4.52078	8.61667e-06	Imputed
rs6536696	4	163939180	G	A	0.333985	0.3002	337	0.23275	0.0515691	4.51335	8.90574e-06	Imputed
rs11697662	20	61992005	T	C	0.206578	0.2107	337	-0.251271	0.0558124	-4.50205	9.36335e-06	Imputed
rs2884516	4	149902829	G	A	0.236961	0.2288	337	-0.236134	0.0525201	-4.49606	9.61525e-06	Imputed
rs17025566	4	149903982	T	C	0.237049	0.2303	337	-0.235734	0.0525108	-4.48926	9.90892e-06	Imputed
rs17025568	4	149904416	G	A	0.237037	0.2288	337	-0.235681	0.0525162	-4.48778	9.974e-06	Imputed
rs11266298	X	40854617	A	G	0.101	0.069	337	0.268385	0.0598064	4.48757	9.98334e-06	Imputed
rs183754781	15	34196789	T	C	0.0248676	0.022	337	0.690662	0.153909	4.48747	9.98764e-06	Imputed

[truncated: 14 more sheets: MemoryImmediate_Baseline, MemoryImmediate_Longitudinal, Visuo_Baseline, Visuo_Longitudinal, Fazekas, HippV-L, HippV-R, HippV-S, Thickness, APOE, SNP_Enrichment, SNP_Enrichment_PGS, PGS_cognitive, PGS_MRI]
